# Supplementary material for: DNA mechanocapsules for programmable piconewton responsive drug delivery
Source: Nat Commun. 2024 Jan 24;15:704. doi: 10.1038/s41467-023-44061-w (PMC10808132; doi:10.1038/s41467-023-44061-w)
Supplement: Supplementary file 8 — Supplementary Dataset [file 41467_2023_44061_MOESM8_ESM.ods]

## Sheet: Fig_1b
Extension	Force	Smooth
0	-5.88014	0
0.004259	-2.64524	0
0.008518	-3.16886	0
0.012777	-1.41747	0
0.017036	0.172542	0
0.021295	-9.67348	0
0.025554	1.984982	0
0.029813	-3.29729	0
0.034072	-6.03543	0
0.038331	-2.85237	0
0.04259	3.252183	0
0.046849	-0.50428	0
0.051108	-4.73311	0
0.055367	-0.07291	0
0.059626	1.406518	0
0.063885	-1.14741	0
0.068144	0.34085	0
0.072403	0.962463	0
0.076662	-6.35801	0
0.080921	3.165461	0
0.08518	-1.19438	0
0.089439	-0.80523	0
0.093698	3.76394	0
0.097957	-10.1857	0
0.102216	1.149271	0
0.106475	4.218495	0
0.110734	-2.85834	0
0.114993	5.626129	0
0.119252	-2.48069	0
0.123511	3.374798	0
0.12777	3.125691	0
0.132029	-7.53035	0
0.136288	-1.28308	0
0.140547	4.668337	0
0.144806	-2.90893	0
0.149065	9.476395	0
0.153324	-9.93484	0
0.157583	-2.59151	0
0.161842	-2.5843	0
0.166101	-4.20783	-1.24158
0.17036	0.502706	-1.08201
0.174619	-0.89609	-1.03828
0.178878	-1.51629	-0.99696
0.183137	0.845289	-0.94039
0.187396	-4.62326	-1.06029
0.191655	-0.74426	-0.83706
0.195914	5.440387	-0.75067
0.200173	-7.25559	-0.84963
0.204432	6.441095	-0.53772
0.208691	4.512672	-0.35359
0.21295	-0.24661	-0.44106
0.217209	2.889417	-0.35622
0.221468	2.736787	-0.16947
0.225727	5.228788	-0.03693
0.229986	-2.62549	-0.13773
0.234245	3.826872	-0.01337
0.238504	4.123938	0.081205
0.242763	0.174643	0.061509
0.247022	-3.27318	0.13863
0.251281	-1.39154	0.024705
0.25554	-2.32445	-0.00355
0.259799	-4.17203	-0.08772
0.264058	-1.58975	-0.22156
0.268317	-0.71681	0.015162
0.272576	1.505159	0.02406
0.276835	-8.41509	-0.29178
0.281094	9.418783	0.015148
0.285353	6.161273	0.028527
0.289612	2.092566	0.142858
0.293871	0.784171	0.078092
0.29813	2.771587	0.06924
0.302389	-5.42998	0.121749
0.306648	3.764354	0.247935
0.310907	-0.11805	0.128275
0.315166	4.386584	0.310663
0.319425	-3.38411	-0.01085
0.323684	-12.9422	-0.08603
0.327943	2.186179	0.033408
0.332202	1.653549	0.139354
0.336461	4.392386	0.35436
0.34072	1.874033	0.388643
0.344979	-4.69874	0.293576
0.349238	-0.18066	0.326967
0.353497	1.387066	0.340512
0.357756	2.306874	0.513765
0.362015	-2.766	0.463221
0.366274	4.520443	0.440223
0.370533	-5.68134	0.479579
0.374792	0.539329	0.332035
0.379051	2.133843	0.272564
0.38331	-3.66865	0.187013
0.387569	-3.90755	0.017089
0.391828	5.999277	0.098651
0.396087	-1.01757	-0.05751
0.400346	-2.09679	-0.04429
0.404605	1.844004	-0.09386
0.408864	-3.83006	-0.29271
0.413123	-1.40677	-0.33225
0.417382	7.108464	-0.07271
0.421641	-2.16405	-0.09202
0.4259	-1.35308	-0.06773
0.430159	1.357373	0.070501
0.434418	-0.26332	0.103661
0.438677	12.67753	0.43852
0.442936	-0.73428	0.382534
0.447195	5.671097	0.734688
0.451454	2.965047	0.573345
0.455713	-4.14892	0.31559
0.459972	-3.7512	0.169496
0.464231	3.674782	0.241761
0.46849	6.854669	0.343838
0.472749	-9.55925	0.240606
0.477008	-2.76122	0.077467
0.481267	1.054316	0.106776
0.485526	-4.0101	-0.10314
0.489785	2.687938	0.048661
0.494044	-3.46604	0.285565
0.498303	-2.42779	0.170216
0.502562	2.016008	0.179277
0.506821	8.518641	0.282434
0.51108	2.84248	0.306645
0.515339	-1.44112	0.388085
0.519598	-2.97049	0.31834
0.523857	8.388405	0.493373
0.528116	-3.61202	0.345401
0.532375	2.55069	0.478318
0.536634	2.4183	0.425764
0.540893	1.970549	0.617062
0.545152	10.26022	0.860084
0.549411	2.516377	0.869647
0.55367	-0.67393	0.944515
0.557929	-5.39523	0.907323
0.562188	-1.89969	0.709849
0.566447	-0.60822	0.720083
0.570706	-9.50703	0.534827
0.574965	-10.5332	0.225396
0.579224	-1.35706	0.287221
0.583483	5.857428	0.468826
0.587742	-2.2356	0.235224
0.592001	-2.6544	0.222965
0.59626	-6.37174	0.097499
0.600519	-5.1893	-0.06617
0.604778	0.506149	-0.04693
0.609037	-4.99775	-0.48881
0.613296	-1.05816	-0.49691
0.617555	2.226702	-0.58302
0.621814	-0.29723	-0.66458
0.626073	-8.76081	-0.77987
0.630332	-4.62442	-0.8017
0.634591	0.510929	-0.8808
0.63885	-0.28334	-1.05925
0.643109	-7.85599	-1.01667
0.647368	-10.0283	-1.19835
0.651627	2.799121	-1.15473
0.655886	-0.94089	-1.078
0.660145	-4.06487	-1.24682
0.664404	0.51338	-1.14733
0.668663	-6.38919	-1.24637
0.672922	-3.48262	-1.38383
0.677181	0.421678	-1.58626
0.68144	1.963171	-1.60824
0.685699	-4.26586	-1.67886
0.689958	-1.2762	-1.6365
0.694217	3.981808	-1.74666
0.698476	-5.22161	-1.7869
0.702735	-0.02908	-1.8514
0.706994	3.109765	-1.83411
0.711253	-3.47409	-1.97023
0.715512	0.509922	-2.21399
0.719771	-1.1664	-2.30605
0.72403	-6.19296	-2.44403
0.728289	-8.68226	-2.52621
0.732548	-1.97962	-2.5282
0.736807	0.618708	-2.49753
0.741066	-3.26543	-2.34149
0.745325	4.198605	-1.9732
0.749584	1.15478	-1.9104
0.753843	1.752924	-2.01301
0.758102	-1.11421	-1.98498
0.762361	-2.56336	-1.9827
0.76662	2.606746	-1.75824
0.770879	1.065369	-1.60187
0.775138	-2.80894	-1.68475
0.779397	-6.04296	-1.71088
0.783656	2.234736	-1.62856
0.787915	-4.12711	-1.7874
0.792174	-7.09908	-1.95745
0.796433	-11.0207	-2.01395
0.800692	-4.10885	-2.00106
0.804951	-6.76251	-2.18289
0.80921	-7.28291	-2.35788
0.813469	10.09286	-1.90916
0.817728	-7.17647	-1.83787
0.821987	-6.70763	-2.07553
0.826246	-3.37544	-2.1364
0.830505	-2.72726	-2.10296
0.834764	-1.13371	-2.14413
0.839023	-4.46129	-2.09594
0.843282	-3.15093	-2.08764
0.847541	-4.03357	-2.19903
0.8518	-1.33701	-2.28153
0.856059	-1.75924	-2.21886
0.860318	-0.66175	-2.2035
0.864577	-1.94566	-2.35169
0.868836	-4.74177	-2.33969
0.873095	-6.42167	-2.49951
0.877354	0.87968	-2.55526
0.881613	-1.9379	-2.51686
0.885872	-4.33185	-2.6379
0.890131	-2.29953	-2.66623
0.89439	5.100244	-2.3839
0.898649	-4.42318	-2.27742
0.902908	-11.6625	-2.5195
0.907167	-2.21718	-2.59039
0.911426	-8.62622	-2.72441
0.915685	-10.5056	-3.09202
0.919944	-0.4738	-3.13273
0.924203	-0.36047	-3.18557
0.928462	-7.04483	-3.33383
0.932721	-1.27947	-3.30173
0.93698	-6.55862	-3.53087
0.941239	3.311881	-3.47471
0.945498	0.023238	-3.4039
0.949757	-8.48119	-3.46486
0.954016	-1.47237	-3.55753
0.958275	-5.14209	-3.58291
0.962534	6.61305	-3.24011
0.966793	-6.42859	-3.1253
0.971052	9.73034	-2.77932
0.975311	-8.98521	-2.83489
0.97957	-2.80094	-2.72284
0.983829	-2.48796	-3.03736
0.988088	-2.55096	-2.92172
0.992347	-4.53738	-2.86747
0.996606	-0.71165	-2.80087
1.000865	-6.23954	-2.88868
1.005124	0.346399	-2.85168
1.009383	2.553194	-2.67632
1.013642	3.936387	-2.49913
1.017901	-3.68669	-2.49046
1.02216	2.178904	-2.40256
1.026419	-3.17329	-2.43791
1.030678	-0.08985	-2.42362
1.034937	2.467382	-2.31329
1.039196	-2.4965	-2.25716
1.043455	-2.02396	-2.14722
1.047714	-6.37636	-2.32862
1.051973	2.808157	-2.20997
1.056232	-2.80278	-2.17174
1.060491	5.994861	-1.96438
1.06475	2.204858	-2.03676
1.069009	-0.72637	-1.94434
1.073268	1.18835	-1.62307
1.077527	-0.07427	-1.5695
1.081786	-0.64988	-1.37009
1.086045	-0.64914	-1.12368
1.090304	1.762889	-1.06776
1.094563	2.172475	-1.00444
1.098822	-1.02028	-0.85382
1.103081	-5.19636	-0.95175
1.10734	7.684257	-0.59568
1.111599	-3.95269	-0.77729
1.115858	0.109469	-0.77513
1.120117	-3.36243	-0.64716
1.124376	-9.98448	-0.85997
1.128635	-10.3346	-0.98978
1.132894	-3.00159	-1.23015
1.137153	1.741652	-1.02589
1.141412	-6.31106	-1.42692
1.145671	4.829959	-1.08155
1.14993	-9.33804	-1.24497
1.154189	-10.7018	-1.45032
1.158448	-3.58451	-1.47616
1.162707	-5.51616	-1.50063
1.166966	-9.18899	-1.71256
1.171225	-9.59383	-1.79642
1.175484	-8.96408	-2.02918
1.179743	-7.50878	-2.28073
1.184002	-6.81909	-2.54962
1.188261	-4.72295	-2.57552
1.19252	-5.07506	-2.75687
1.196779	-5.23225	-2.80835
1.201038	-6.54419	-2.9697
1.205297	0.29579	-3.02399
1.209556	-5.36705	-3.09576
1.213815	-3.70704	-3.13783
1.218074	-5.31608	-3.11133
1.222333	-4.54684	-3.2952
1.226592	-13.3024	-3.55769
1.230851	-11.4233	-3.99315
1.23511	-9.3004	-4.28078
1.239369	-4.14011	-4.36612
1.243628	-2.43934	-4.45681
1.247887	-5.0861	-4.58211
1.252146	1.79941	-4.52088
1.256405	-3.56933	-4.59388
1.260664	-8.04131	-4.83899
1.264923	-9.53782	-5.13174
1.269182	-9.61903	-5.34671
1.273441	-5.45599	-5.3532
1.2777	-3.45053	-5.63157
1.281959	-10.9835	-5.80734
1.286218	7.260155	-5.62857
1.290477	1.911157	-5.49673
1.294736	1.940894	-5.1986
1.298995	4.36527	-4.8311
1.303254	7.536048	-4.56766
1.307513	-0.19888	-4.61618
1.311772	-4.83859	-4.57936
1.316031	2.828683	-4.6294
1.32029	-4.74622	-4.5146
1.324549	-5.4335	-4.38289
1.328808	-1.0989	-4.32075
1.333067	-1.30413	-4.21545
1.337326	-2.40068	-4.04575
1.341585	-3.50432	-3.89351
1.345844	2.071782	-3.61761
1.350103	-7.56724	-3.61907
1.354362	-1.60957	-3.48883
1.358621	0.321821	-3.36272
1.36288	-0.93543	-3.25922
1.367139	10.08562	-2.87628
1.371398	8.699939	-2.49517
1.375657	-4.0767	-2.60449
1.379916	-2.77842	-2.53977
1.384175	4.56652	-2.33293
1.388434	-9.10094	-2.42755
1.392693	3.559296	-2.2249
1.396952	0.622476	-1.87678
1.401211	-1.62592	-1.63185
1.40547	2.486912	-1.33716
1.409729	-0.21661	-1.23907
1.413988	3.019138	-1.10261
1.418247	2.938757	-0.90199
1.422506	-0.2473	-0.95316
1.426765	-10.6088	-1.12915
1.431024	0.090629	-0.92585
1.435283	-1.47832	-0.72436
1.439542	-2.65464	-0.55025
1.443801	0.777212	-0.39442
1.44806	-1.09433	-0.33552
1.452319	-1.98778	-0.11062
1.456578	-5.14886	-0.42085
1.460837	-3.43504	-0.5545
1.465096	10.8721	-0.33122
1.469355	-7.13777	-0.6188
1.473614	-3.44503	-0.89333
1.477873	-1.12709	-0.91653
1.482132	0.056452	-0.79416
1.486391	-2.29762	-0.92231
1.49065	5.208548	-0.67344
1.494909	-3.71243	-0.63042
1.499168	0.739811	-0.58445
1.503427	-0.16148	-0.55588
1.507686	-1.13277	-0.52419
1.511945	3.092127	-0.35927
1.516204	-0.72983	-0.42931
1.520463	-5.99785	-0.39008
1.524722	-0.70556	-0.36748
1.528981	7.951966	-0.17673
1.53324	-3.31271	-0.23616
1.537499	-1.16818	-0.5175
1.541758	1.174417	-0.70564
1.546017	5.331898	-0.47043
1.550276	-1.85648	-0.44738
1.554535	-13.8122	-0.90685
1.558794	11.28744	-0.39714
1.563053	-8.13159	-0.68941
1.567312	3.64716	-0.61379
1.571571	5.365122	-0.43902
1.57583	2.28871	-0.44397
1.580089	-5.29234	-0.57086
1.584348	-8.50253	-0.85891
1.588607	2.098839	-0.8799
1.592866	-1.27969	-0.90571
1.597125	5.66654	-0.49883
1.601384	-7.16797	-0.68029
1.605643	1.406776	-0.60817
1.609902	-3.38384	-0.6264
1.614161	0.533323	-0.63249
1.61842	2.533407	-0.5418
1.622679	-0.5349	-0.50548
1.626938	3.550148	-0.288
1.631197	4.378565	-0.09266
1.635456	-4.82059	-0.48498
1.639715	-3.56026	-0.39554
1.643974	-3.27514	-0.3913
1.648233	-7.04257	-0.53918
1.652492	-0.02251	-0.54116
1.656751	-6.02674	-0.63438
1.66101	-3.47747	-0.85153
1.665269	-0.39794	-0.76867
1.669528	8.69882	-0.5697
1.673787	5.52757	-0.42747
1.678046	-9.20288	-0.62922
1.682305	1.287103	-0.67435
1.686564	-1.16766	-0.6853
1.690823	-1.14933	-0.56408
1.695082	-0.44928	-0.55768
1.699341	-0.97485	-0.78085
1.7036	1.100981	-0.6705
1.707859	-1.13494	-0.66967
1.712118	-0.36774	-0.70823
1.716377	0.142951	-0.83795
1.720636	7.30686	-0.60887
1.724895	-4.46339	-0.37515
1.729154	-2.18455	-0.71195
1.733413	-12.884	-0.83076
1.737672	-0.44703	-0.93311
1.741931	-1.20629	-1.0974
1.74619	-4.88868	-1.27683
1.750449	0.073794	-1.14268
1.754708	-3.40865	-1.01533
1.758967	-5.67039	-1.20956
1.763226	-9.77524	-1.42195
1.767485	2.799301	-1.49363
1.771744	-3.79939	-1.40942
1.776003	-3.64423	-1.53569
1.780262	-3.80114	-1.54612
1.784521	2.391208	-1.49968
1.78878	-3.22828	-1.64372
1.793039	-1.14144	-1.65888
1.797298	-8.40011	-1.95764
1.801557	1.191618	-2.03731
1.805816	-4.0818	-2.01884
1.810075	-1.13352	-1.95818
1.814334	-8.0939	-2.07864
1.818593	-2.78815	-1.97228
1.822852	0.870426	-1.94996
1.827111	1.64554	-1.75815
1.83137	-4.66998	-1.78797
1.835629	-0.96541	-1.80215
1.839888	-8.72186	-2.23767
1.844147	-1.10762	-2.40355
1.848406	-2.06541	-2.22511
1.852665	-3.49803	-2.34474
1.856924	-3.29431	-2.39791
1.861183	0.766878	-2.35
1.865442	-3.33221	-2.42207
1.869701	-3.83449	-2.49357
1.87396	-3.70716	-2.61377
1.878219	2.860118	-2.51389
1.882478	-14.5288	-2.86792
1.886737	-3.9164	-2.9694
1.890996	11.3327	-2.86876
1.895255	9.000297	-2.53217
1.899514	-3.9184	-2.57551
1.903773	4.638619	-2.13745
1.908032	-2.15603	-2.18017
1.912291	0.062857	-2.14844
1.91655	-0.61429	-2.04158
1.920809	7.48431	-1.85632
1.925068	0.140811	-1.76758
1.929327	7.858314	-1.42937
1.933586	1.102702	-1.15742
1.937845	-1.18204	-1.25695
1.942104	-2.76146	-1.231
1.946363	-0.1688	-1.14412
1.950622	-3.12429	-1.1272
1.954881	-3.429	-1.2727
1.95914	-1.20421	-1.2221
1.963399	-1.84922	-1.23979
1.967658	7.026483	-0.85413
1.971917	3.258183	-0.80246
1.976176	-3.1628	-0.77949
1.980435	-8.11967	-0.95414
1.984694	-4.73107	-0.87007
1.988953	0.578009	-0.78592
1.993212	0.484965	-0.79556
1.997471	3.060177	-0.76019
2.00173	-1.12475	-0.67156
2.005989	3.785498	-0.55279
2.010248	-6.33196	-0.49304
2.014507	10.71997	-0.19735
2.018766	1.674163	-0.10386
2.023025	-1.73814	-0.05986
2.027284	-4.32574	-0.08565
2.031543	-1.7083	-0.14753
2.035802	-5.87118	-0.211
2.040061	-3.97233	-0.21445
2.04432	-8.12566	-0.32491
2.048579	3.471713	-0.30962
2.052838	-3.65445	-0.03776
2.057097	-4.21884	-0.04532
2.061356	-4.50576	-0.44128
2.065615	6.443876	-0.50519
2.069874	0.152127	-0.40343
2.074133	-2.7115	-0.58718
2.078392	-0.84741	-0.55447
2.082651	-9.47749	-0.79298
2.08691	-4.47404	-0.88947
2.091169	-7.34462	-1.26019
2.095428	-3.64616	-1.35487
2.099687	-10.4019	-1.81137
2.103946	-4.87629	-1.96085
2.108205	-12.2903	-2.23855
2.112464	-4.07918	-2.2715
2.116723	-9.08461	-2.49439
2.120982	-8.79852	-2.63625
2.125241	-10.451	-2.8118
2.1295	-0.43221	-2.7925
2.133759	-3.10637	-2.82392
2.138018	-4.77359	-3.11893
2.142277	-4.48168	-3.31242
2.146536	-11.2847	-3.51547
2.150795	-12.1909	-3.61725
2.155054	-6.80423	-3.66908
2.159313	-5.80183	-3.82858
2.163572	-3.69769	-3.93314
2.167831	-10.4632	-4.27123
2.17209	-10.1935	-4.49795
2.176349	1.988858	-4.54286
2.180608	-5.50624	-4.52222
2.184867	-0.44988	-4.80147
2.189126	-0.59333	-4.85815
2.193385	-8.99688	-5.03962
2.197644	-8.23571	-5.13737
2.201903	1.995121	-5.04479
2.206162	-8.62021	-5.11351
2.210421	-0.10433	-5.01681
2.21468	0.275229	-4.80679
2.218939	-6.02231	-5.04414
2.223198	-6.81072	-5.12305
2.227457	0.776677	-4.99816
2.231716	-7.63683	-5.07644
2.235975	-3.4812	-5.32456
2.240234	-0.00391	-5.32846
2.244493	-3.00383	-5.33577
2.248752	-8.02681	-5.51526
2.253011	-0.68143	-5.29535
2.25727	0.485228	-5.17137
2.261529	8.144156	-4.78415
2.265788	-0.18016	-4.6975
2.270047	4.927695	-4.31426
2.274306	-2.12349	-4.24544
2.278565	0.290304	-3.93093
2.282824	5.083968	-3.70185
2.287083	1.21353	-3.4444
2.291342	2.057942	-3.17299
2.295601	7.174693	-2.73235
2.29986	-3.42143	-2.80708
2.304119	0.834138	-2.70856
2.308378	-2.4296	-2.64996
2.312637	1.801564	-2.49288
2.316896	-1.33545	-2.24415
2.321155	7.832491	-1.74357
2.325414	-3.0413	-1.64949
2.329673	5.161858	-1.3754
2.333932	0.244111	-1.27686
2.338191	1.897443	-0.96784
2.34245	-9.59498	-0.95288
2.346709	-4.81388	-1.12294
2.350968	-2.72421	-1.05339
2.355227	3.929034	-0.94392
2.359486	-4.18341	-1.03367
2.363745	4.642115	-0.6927
2.368004	4.724889	-0.36868
2.372263	2.25395	-0.36221
2.376522	0.868213	-0.125
2.380781	5.055928	0.004005
2.38504	1.96677	0.046293
2.389299	-3.2165	0.116439
2.393558	3.377327	0.37114
2.397817	-0.32727	0.343541
2.402076	9.897944	0.781911
2.406335	-2.03866	0.817974
2.410594	6.422761	0.978641
2.414853	6.766716	1.222905
2.419112	1.415656	1.458966
2.423371	-5.47626	1.339096
2.42763	11.20598	1.607115
2.431889	0.99345	1.428347
2.436148	7.923857	1.630947
2.440407	10.91542	1.780641
2.444666	0.892378	1.856037
2.448925	0.631298	1.864562
2.453184	-1.48927	1.700231
2.457443	-0.92215	1.646839
2.461702	8.559432	1.809376
2.465961	-4.98989	1.505262
2.47022	4.008846	1.691019
2.474479	-3.20907	1.589939
2.478738	-8.63142	1.434893
2.482997	-4.52384	1.276758
2.487256	-1.29317	1.277815
2.491515	8.075014	1.283878
2.495774	1.889871	1.407157
2.500033	4.007275	1.378293
2.504292	0.065143	1.373819
2.508551	-1.35009	1.29263
2.51281	-8.53459	1.31914
2.517069	-1.46754	1.402799
2.521328	-0.86554	1.449265
2.525587	0.778379	1.370499
2.529846	6.121897	1.628132
2.534105	4.547661	1.62577
2.538364	-10.7242	1.239542
2.542623	-2.44686	1.122022
2.546882	6.984268	1.274923
2.551141	1.324207	1.18163
2.5554	10.47292	1.394284
2.559659	-6.86308	1.303119
2.563918	1.427497	1.254373
2.568177	4.347593	1.371245
2.572436	-0.87702	1.101871
2.576695	-7.8387	0.95687
2.580954	-10.3864	0.536641
2.585213	-3.87106	0.270696
2.589472	-9.71442	-0.00756
2.593731	-4.76565	0.010209
2.59799	-1.47998	-0.30694
2.602249	-2.21229	-0.38708
2.606508	-3.87093	-0.68195
2.610767	6.945188	-0.78121
2.615026	-0.11334	-0.80635
2.619285	10.94579	-0.54849
2.623544	-6.6627	-0.67782
2.627803	-9.49043	-0.89203
2.632062	-2.58705	-1.17069
2.636321	-0.8352	-1.06683
2.64058	-5.64496	-1.30817
2.644839	-6.55251	-1.39176
2.649098	4.743135	-1.05739
2.653357	-6.05405	-1.09565
2.657616	-7.82676	-1.25899
2.661875	-6.22855	-1.61658
2.666134	-2.66473	-1.73044
2.670393	-11.9029	-2.1282
2.674652	7.583895	-1.94023
2.678911	-0.66945	-1.92321
2.68317	5.835204	-1.56397
2.687429	4.047453	-1.42609
2.691688	-4.54513	-1.51808
2.695947	3.27445	-1.45568
2.700206	-0.6793	-1.62571
2.704465	3.788391	-1.64469
2.708724	4.040013	-1.27559
2.712983	-0.14992	-1.21816
2.717242	-2.23805	-1.44872
2.721501	-4.78025	-1.60133
2.72576	-1.07917	-1.89013
2.730019	-3.9145	-1.81642
2.734278	-4.53474	-1.96548
2.738537	-1.28009	-2.10617
2.742796	1.477985	-2.04729
2.747055	4.781202	-1.73179
2.751314	1.198664	-1.44217
2.755573	3.948058	-1.24669
2.759832	-1.22741	-1.03451
2.764091	-6.18651	-1.07004
2.76835	2.500932	-0.97051
2.772609	5.814342	-0.76985
2.776868	-5.36664	-0.80724
2.781127	-1.54674	-1.01954
2.785386	0.724658	-0.99859
2.789645	-9.35253	-1.50605
2.793904	-6.59561	-1.50437
2.798163	-2.60543	-1.33224
2.802422	8.72245	-1.04951
2.806681	-0.09884	-1.0311
2.81094	-6.04411	-1.04108
2.815199	0.627719	-0.86157
2.819458	-5.18935	-1.10988
2.823717	6.99518	-0.78365
2.827976	-6.41676	-0.7484
2.832235	5.191085	-0.46291
2.836494	9.68065	-0.15428
2.840753	6.088041	0.295496
2.845012	-0.33123	0.097618
2.849271	1.572843	0.153675
2.85353	-1.44598	-0.02835
2.857789	-10.3872	-0.38922
2.862048	1.271794	-0.2438
2.866307	0.465708	-0.31402
2.870566	7.7667	-0.10287
2.874825	1.031566	-0.17179
2.879084	-1.33545	-0.30617
2.883343	0.196944	-0.2975
2.887602	-4.49729	-0.35398
2.891861	3.240477	-0.15346
2.89612	-4.19892	-0.23146
2.900379	-4.44849	-0.24481
2.904638	-2.24934	-0.18767
2.908897	-0.63828	-0.17163
2.913156	1.032189	-0.18277
2.917415	-5.51607	-0.4402
2.921674	-6.08977	-0.62242
2.925933	-2.40418	-0.78122
2.930192	-0.56288	-0.76461
2.934451	3.736518	-0.51653
2.93871	-6.11141	-0.73184
2.942969	-3.88943	-0.97444
2.947228	0.844025	-0.81917
2.951487	1.876795	-0.73358
2.955746	-5.0091	-0.87692
2.960005	-3.22212	-0.72366
2.964264	6.09678	-0.40635
2.968523	-2.30188	-0.39877
2.972782	-7.10095	-0.79435
2.977041	-3.72012	-0.88488
2.9813	-6.992	-0.90858
2.985559	4.702791	-0.8067
2.989818	2.394505	-0.61711
2.994077	3.313281	-0.70915
2.998336	-1.05585	-0.57513
3.002595	4.547788	-0.59121
3.006854	2.048527	-0.78202
3.011113	-5.57307	-1.07355
3.015372	5.187418	-0.93558
3.019631	-0.15518	-0.97878
3.02389	3.461452	-0.85609
3.028149	-0.86647	-0.61807
3.032408	6.011488	-0.49958
3.036667	-1.20684	-0.5414
3.040926	-1.11453	-0.76343
3.045185	1.948918	-0.74049
3.049444	-1.35543	-0.74099
3.053703	2.068781	-0.6942
3.057962	7.930393	-0.38351
3.062221	-3.27143	-0.5463
3.06648	5.702449	-0.29877
3.070739	-3.04156	-0.2636
3.074998	-1.71196	-0.25016
3.079257	-2.29504	-0.29158
3.083516	13.71047	0.025377
3.087775	7.713046	0.356105
3.092034	-3.86628	0.411692
3.096293	-5.27063	0.340031
3.100552	-6.3664	0.194943
3.104811	2.110156	0.154284
3.10907	0.239296	0.313052
3.113329	3.798511	0.505251
3.117588	0.967492	0.508337
3.121847	-3.38939	0.376683
3.126106	0.199536	0.506899
3.130365	2.027878	0.638149
3.134624	-5.39907	0.350752
3.138883	2.475192	0.470179
3.143142	-6.72983	0.479457
3.147401	-1.53687	0.534038
3.15166	2.326992	0.767013
3.155919	7.697203	0.841874
3.160178	7.321162	0.96504
3.164437	-4.83329	0.761376
3.168696	2.914875	0.860644
3.172955	-1.01567	0.721557
3.177214	1.511413	0.708129
3.181473	-0.6133	0.832124
3.185732	0.570919	0.716711
3.189991	8.450243	0.931847
3.19425	7.459101	1.031788
3.198509	8.171579	1.257739
3.202768	13.06187	1.433999
3.207027	0.817843	1.484616
3.211286	1.574608	1.551844
3.215545	-2.04778	1.451927
3.219804	-3.21347	1.405476
3.224063	-3.83562	1.257866
3.228322	-1.20235	1.029547
3.232581	-0.47966	1.099341
3.23684	3.572051	1.046081
3.241099	5.558927	1.261093
3.245358	-2.59359	1.239053
3.249617	-2.97883	1.221958
3.253876	-2.6266	0.813531
3.258135	7.84302	0.81678
3.262394	6.982955	1.088011
3.266653	-2.73574	1.151384
3.270912	3.296742	1.392962
3.275171	11.08194	1.617257
3.27943	6.036761	1.762193
3.283689	1.41214	1.702534
3.287948	8.207195	1.883527
3.292207	4.974584	2.092626
3.296466	5.894518	2.235
3.300725	-2.94697	2.110629
3.304984	-6.71304	2.07778
3.309243	3.042291	2.091957
3.313502	4.415373	2.370587
3.317761	2.546338	2.472668
3.32202	-1.05444	2.388132
3.326279	4.598237	2.310658
3.330538	7.818068	2.32308
3.334797	0.81706	2.464339
3.339056	-5.08604	2.264316
3.343315	5.490096	2.426961
3.347574	3.036752	2.465094
3.351833	-6.47449	2.318564
3.356092	0.495844	2.316687
3.360351	9.202627	2.335497
3.36461	4.623714	2.264612
3.368869	-5.34277	1.926754
3.373128	-2.46362	1.538616
3.377387	-5.90511	1.370543
3.381646	1.271351	1.362961
3.385905	5.11636	1.542065
3.390164	6.810649	1.792668
3.394423	3.361182	1.972588
3.398682	-0.32537	1.994512
3.402941	2.867364	2.078188
3.4072	-10.4592	1.727406
3.411459	-0.13038	1.585173
3.415718	-3.31265	1.567197
3.419977	-4.47931	1.529685
3.424236	-3.91481	1.497479
3.428495	-0.43997	1.290405
3.432754	-0.60122	1.1008
3.437013	4.568076	1.283396
3.441272	-7.43756	1.015038
3.445531	-4.22204	0.632439
3.44979	-2.82274	0.410951
3.454049	-1.64132	0.334615
3.458308	-2.67207	0.062633
3.462567	-0.1773	-0.06616
3.466826	-8.27326	-0.42036
3.471085	-1.77016	-0.39094
3.475344	-6.41716	-0.38354
3.479603	-3.48862	-0.54681
3.483862	-10.4824	-0.91926
3.488121	-1.81434	-1.02828
3.49238	4.924014	-0.87881
3.496639	8.337738	-0.78533
3.500898	-0.55897	-0.99475
3.505157	-6.11739	-1.16811
3.509416	-0.03099	-1.04174
3.513675	-8.80359	-1.39908
3.517934	1.55979	-1.436
3.522193	6.773943	-1.10479
3.526452	1.338558	-1.08373
3.530711	-3.00146	-1.38883
3.53497	-3.28196	-1.58647
3.539229	-1.9865	-1.50256
3.543488	-4.00698	-1.54115
3.547747	-3.96256	-1.49258
3.552006	-7.39528	-1.70925
3.556265	-6.76042	-2.00617
3.560524	0.445361	-2.1653
3.564783	-5.8839	-2.39643
3.569042	-5.99853	-2.53826
3.573301	4.736633	-2.49152
3.57756	-10.6265	-2.49571
3.581819	-6.92361	-2.66554
3.586078	-1.93234	-2.63103
3.590337	0.909816	-2.4963
3.594596	4.458294	-2.28697
3.598855	-5.43648	-2.41189
3.603114	-5.45055	-2.53312
3.607373	-6.5958	-2.81222
3.611632	-2.72061	-2.69429
3.615891	-5.74566	-2.73238
3.62015	-3.43009	-2.74757
3.624409	2.606255	-2.64138
3.628668	-3.25827	-2.65603
3.632927	-0.50195	-2.66415
3.637186	7.835905	-2.26142
3.641445	4.046704	-2.116
3.645704	-3.94259	-2.05413
3.649963	-8.46472	-2.17854
3.654222	-2.0624	-1.96804
3.658481	-3.76004	-2.01668
3.66274	-0.5339	-2.15313
3.666999	-7.65882	-2.55304
3.671258	-14.1526	-2.89288
3.675517	-9.87317	-2.98678
3.679776	-4.79952	-3.10599
3.684035	-6.33963	-3.04439
3.688294	-0.8514	-3.10467
3.692553	-7.46388	-3.46062
3.696812	1.286368	-3.46192
3.701071	0.094053	-3.38453
3.70533	-0.29813	-3.30994
3.709589	-0.79412	-3.28013
3.713848	3.674699	-3.08809
3.718107	-1.16035	-3.01803
3.722366	-0.01803	-2.8336
3.726625	-6.77949	-2.83408
3.730884	1.247318	-2.81403
3.735143	-7.75454	-2.86079
3.739402	2.746221	-2.64217
3.743661	-6.24246	-2.91665
3.74792	1.559669	-2.612
3.752179	-3.40245	-2.52397
3.756438	2.547359	-2.41198
3.760697	-2.05177	-2.48602
3.764956	10.78492	-2.32785
3.769215	1.872087	-2.14514
3.773474	-2.75194	-2.07767
3.777733	-12.5697	-2.22702
3.781992	-0.98027	-2.18351
3.786251	4.827926	-1.91917
3.79051	0.486103	-1.82126
3.794769	-4.36869	-1.99564
3.799028	5.070915	-1.78741
3.803287	-6.72585	-1.94301
3.807546	0.829786	-2.11816
3.811805	1.717269	-2.17639
3.816064	-5.8397	-2.22382
3.820323	0.000572	-2.01219
3.824582	-2.17351	-2.01497
3.828841	-6.14455	-2.07458
3.8331	-4.51139	-2.17402
3.837359	3.118231	-1.90459
3.841618	-3.85045	-1.64704
3.845877	-0.99447	-1.42507
3.850136	-1.81625	-1.35049
3.854395	0.779551	-1.17251
3.858654	0.712777	-1.1334
3.862913	-2.86801	-1.01851
3.867172	2.558077	-0.98671
3.871431	-6.81722	-1.1595
3.87569	-2.98785	-1.22674
3.879949	-0.0607	-1.2084
3.884208	0.19569	-1.29538
3.888467	2.004123	-1.21627
3.892726	9.536122	-0.97741
3.896985	-3.12447	-0.88604
3.901244	3.829936	-0.82147
3.905503	1.453096	-0.59128
3.909762	0.245472	-0.6538
3.914021	3.195081	-0.41786
3.91828	3.263202	-0.37527
3.922539	-2.22116	-0.34574
3.926798	4.154585	-0.30556
3.931057	-1.86735	-0.30095
3.935316	-0.59178	-0.58537
3.939575	-0.83744	-0.65311
3.943834	2.518652	-0.52134
3.948093	-6.11234	-0.35991
3.952352	-6.43426	-0.49626
3.956611	-6.98425	-0.79156
3.96087	-1.94436	-0.85232
3.965129	-5.95827	-0.89206
3.969388	-2.78928	-1.08857
3.973647	3.694317	-0.82806
3.977906	2.408048	-0.78861
3.982165	-0.46099	-0.84306
3.986424	-2.53271	-0.76039
3.990683	-4.90274	-0.88297
3.994942	-2.20416	-0.88374
3.999201	1.006075	-0.70497
4.00346	-1.0335	-0.61802
4.007719	-2.92251	-0.76904
4.011978	2.177289	-0.61835
4.016237	-6.03109	-0.74427
4.020496	-4.79401	-0.81871
4.024755	2.509724	-0.77545
4.029014	-8.55632	-1.00718
4.033273	-7.32808	-1.11868
4.037532	-4.76889	-1.30186
4.041791	-4.23025	-1.23718
4.04605	-3.38392	-1.24709
4.050309	1.830606	-1.1998
4.054568	-3.98029	-1.3042
4.058827	0.802164	-1.33425
4.063086	-4.20839	-1.67786
4.067345	1.381547	-1.56521
4.071604	-0.4192	-1.67144
4.075863	5.684514	-1.56566
4.080122	2.185206	-1.51716
4.084381	4.057588	-1.4956
4.08864	7.336378	-1.39377
4.092899	-5.49744	-1.47568
4.097158	-5.71596	-1.72244
4.101417	5.09559	-1.54837
4.105676	5.435723	-1.39768
4.109935	-7.6271	-1.56742
4.114194	-4.96667	-1.75456
4.118453	-0.70205	-1.6193
4.122712	1.847432	-1.41226
4.126971	3.372192	-1.15334
4.13123	-3.31207	-1.18754
4.135489	0.319225	-1.0306
4.139748	7.146774	-0.7822
4.144007	5.06862	-0.74784
4.148266	5.318019	-0.67509
4.152525	9.059237	-0.43709
4.156784	1.80082	-0.32875
4.161043	-3.19901	-0.28616
4.165302	1.560423	-0.19204
4.169561	-3.18892	-0.29692
4.17382	-1.06813	-0.29778
4.178079	-3.79021	-0.31947
4.182338	-0.27004	-0.38066
4.186597	-0.55796	-0.24383
4.190856	-2.26895	-0.1807
4.195115	2.963534	-0.16936
4.199374	-3.68982	-0.04769
4.203633	-0.34202	0.126957
4.207892	-3.56215	0.157126
4.212151	3.659682	0.354374
4.21641	5.272584	0.570787
4.220669	-1.81057	0.479757
4.224928	-2.19611	0.524362
4.229187	2.768674	0.573524
4.233446	-4.33454	0.570371
4.237705	-0.30006	0.52833
4.241964	-1.25604	0.507409
4.246223	-5.22601	0.234646
4.250482	-0.08875	0.177797
4.254741	-8.94169	-0.14718
4.259	2.644556	-0.26448
4.263259	-5.49742	-0.26448
4.267518	-7.10932	-0.29931
4.271777	6.204811	-0.27158
4.276036	-0.06538	-0.40911
4.280295	-1.1028	-0.246
4.284554	-3.64893	-0.21306
4.288813	4.153082	-0.09168
4.293072	5.035415	-0.01198
4.297331	1.991659	-0.0465
4.30159	-0.12333	0.033223
4.305849	5.797841	0.170189
4.310108	1.803646	0.036611
4.314367	1.726766	-0.04694
4.318626	4.89079	-0.05762
4.322885	4.08181	-0.18205
4.327144	3.354301	-0.14322
4.331403	8.269573	0.1435
4.335662	3.435245	0.19037
4.339921	-4.28584	0.162947
4.34418	6.756271	0.358557
4.348439	1.391224	0.488093
4.352698	3.287546	0.577033
4.356957	-7.10866	0.413265
4.361216	2.242517	0.526052
4.365475	-3.01473	0.376596
4.369734	5.324783	0.601961
4.373993	-2.45711	0.549083
4.378252	-3.74628	0.54448
4.382511	-4.86671	0.33132
4.38677	-7.66398	0.007906
4.391029	1.529236	0.091401
4.395288	-2.59505	0.081428
4.399547	2.669391	0.078946
4.403806	0.362525	0.196372
4.408065	-0.68626	0.186717
4.412324	-4.14662	0.114453
4.416583	-0.14297	0.241529
4.420842	4.375565	0.353136
4.425101	9.33314	0.810007
4.42936	10.14476	0.997512
4.433619	0.090231	1.137204
4.437878	0.94075	1.338455
4.442137	-2.16717	1.129156
4.446396	4.748883	1.249512
4.450655	-0.27051	1.270319
4.454914	-0.45286	1.350221
4.459173	5.097696	1.373837
4.463432	8.515198	1.460831
4.467691	-0.5481	1.397337
4.47195	4.41444	1.510781
4.476209	5.403851	1.500932
4.480468	9.668425	1.697551
4.484727	0.890885	1.676654
4.488986	-0.07519	1.552505
4.493245	-2.716	1.382559
4.497504	4.070295	1.400459
4.501763	4.570391	1.30798
4.506022	-9.5737	0.982756
4.510281	-1.16596	1.060753
4.51454	1.123813	0.919942
4.518799	0.487586	0.897351
4.523058	4.679395	0.932147
4.527317	2.198006	1.164813
4.531576	-2.62806	1.043049
4.535835	2.723604	1.186507
4.540094	-2.05615	1.001984
4.544353	2.178471	1.117874
4.548612	0.676193	1.228435
4.552871	2.673388	1.416938
4.55713	-2.20871	1.55332
4.561389	-7.71379	1.322244
4.565648	-10.0242	1.136515
4.569907	-2.11193	1.016982
4.574166	-3.58972	0.918176
4.578425	-11.4475	0.649145
4.582684	-8.49435	0.540452
4.586943	-0.08824	0.541821
4.591202	9.685076	0.674558
4.595461	-0.16201	0.43718
4.59972	1.161258	0.212592
4.603979	0.288991	0.217561
4.608238	-1.90167	0.146501
4.612497	10.48416	0.462784
4.616756	-2.73027	0.275805
4.621015	1.947683	0.33126
4.625274	4.124804	0.445702
4.629533	1.457259	0.354691
4.633792	3.636267	0.232717
4.638051	2.318107	0.304373
4.64231	-3.7343	0.100654
4.646569	-0.29799	-0.04189
4.650828	7.424403	-0.09799
4.655087	10.93024	0.152991
4.659346	1.046603	0.181036
4.663605	1.638459	0.289898
4.667864	-5.04648	0.061978
4.672123	2.983429	0.022304
4.676382	1.623744	0.30224
4.680641	0.441471	0.342426
4.6849	0.656717	0.330749
4.689159	1.991596	0.368349
4.693418	-1.36581	0.217219
4.697677	11.73152	0.455557
4.701936	-4.61728	0.405826
4.706195	14.27119	0.694515
4.710454	1.427745	0.781613
4.714713	-1.94685	0.67848
4.718972	-1.80395	0.616476
4.723231	-0.07999	0.547642
4.72749	0.525742	0.616003
4.731749	2.103129	0.861426
4.736008	0.590113	1.126785
4.740267	5.887656	1.326774
4.744526	0.722888	1.434589
4.748785	2.593591	1.785616
4.753044	5.306878	2.130646
4.757303	5.286609	2.265017
4.761562	8.620784	2.23841
4.765821	1.331122	2.275739
4.77008	4.378152	2.356161
4.774339	4.074385	2.450796
4.778598	0.170256	2.502594
4.782857	4.925337	2.363623
4.787116	2.096948	2.484304
4.791375	4.15673	2.53953
4.795634	5.125823	2.564555
4.799893	2.94063	2.60164
4.804152	3.168636	2.589949
4.808411	0.345208	2.540626
4.81267	-1.61938	2.5935
4.816929	-0.35722	2.592019
4.821188	2.231298	2.462191
4.825447	-5.78587	2.044288
4.829706	-0.44199	2.007074
4.833965	-4.47331	1.854279
4.838224	10.08949	2.232679
4.842483	4.883199	2.280173
4.846742	5.141842	2.368126
4.851001	1.511593	2.394879
4.85526	-5.09701	2.251035
4.859519	9.944502	2.449858
4.863778	10.22205	2.739555
4.868037	12.69171	2.763559
4.872296	11.37823	3.163447
4.876555	4.266575	2.913332
4.880814	-0.20731	2.872455
4.885073	-8.3444	2.712517
4.889332	-0.50436	2.745006
4.893591	-2.92769	2.673814
4.89785	-7.91928	2.462689
4.902109	-1.20973	2.379867
4.906368	-6.66928	2.198382
4.910627	2.368031	2.110392
4.914886	-5.18146	1.962783
4.919145	-3.59355	1.808104
4.923404	-1.69153	1.633144
4.927663	-3.56561	1.411839
4.931922	4.432408	1.307129
4.936181	3.123425	1.351937
4.94044	-1.10318	1.214904
4.944699	8.884601	1.335159
4.948958	1.591682	1.370695
4.953217	2.935465	1.320948
4.957476	1.469241	1.305255
4.961735	12.02577	1.501981
4.965994	4.703268	1.491417
4.970253	2.263005	1.474477
4.974512	0.120017	1.398261
4.978771	2.065027	1.441257
4.98303	1.977469	1.531178
4.987289	1.372098	1.574411
4.991548	-2.08303	1.466553
4.995807	4.256319	1.717607
5.000066	0.831683	1.749449
5.004325	5.976975	2.010706
5.008584	-7.40377	1.573374
5.012843	0.789778	1.471039
5.017102	0.18806	1.347194
5.021361	3.977912	1.408852
5.02562	2.312393	1.594088
5.029879	-1.26639	1.313815
5.034138	1.260191	1.089769
5.038397	-0.93369	0.749134
5.042656	10.45762	0.726119
5.046915	3.147205	0.698135
5.051174	4.879965	0.825316
5.055433	-0.02376	1.033332
5.059692	4.210821	1.151212
5.063951	10.7462	1.493059
5.06821	11.946	1.989691
5.072469	1.404773	2.055054
5.076728	2.493642	2.284127
5.080987	6.518626	2.387892
5.085246	1.464417	2.554039
5.089505	-1.79052	2.599115
5.093764	5.225072	2.77203
5.098023	-6.78877	2.691451
5.102282	7.881087	2.777668
5.106541	8.531314	2.912865
5.1108	3.254089	3.021797
5.115059	3.685982	2.891831
5.119318	7.140871	3.030561
5.123577	3.042655	3.033241
5.127836	2.381812	3.056055
5.132095	2.016854	2.805832
5.136354	4.181954	2.792799
5.140613	7.158057	2.915175
5.144872	6.722881	3.080247
5.149131	4.226329	3.134279
5.15339	-3.64476	2.993724
5.157649	0.82218	2.979976
5.161908	-1.06128	3.005519
5.166167	-1.24379	2.868017
5.170426	-3.33558	2.763835
5.174685	1.018067	2.639862
5.178944	7.08465	3.002073
5.183203	7.547656	3.17102
5.187462	3.869895	3.263066
5.191721	2.335171	3.221997
5.19598	-2.31434	3.106329
5.200239	9.140395	3.366499
5.204498	5.582571	3.474558
5.208757	-0.29873	3.490432
5.213016	0.776069	3.248393
5.217275	3.371404	3.253998
5.221534	3.511784	3.219794
5.225793	-0.32639	3.212228
5.230052	-1.53857	3.068493
5.234311	0.861571	2.821377
5.23857	-4.32294	2.414654
5.242829	-2.70066	2.312018
5.247088	6.42299	2.410252
5.251347	4.975878	2.371683
5.255606	1.24744	2.366258
5.259865	-3.0246	2.335406
5.264124	1.375371	2.239164
5.268383	-1.94278	2.360314
5.272642	2.310638	2.221052
5.276901	2.741616	2.07631
5.28116	4.737459	2.113394
5.285419	4.728779	2.139464
5.289678	3.688209	2.053148
5.293937	-2.74501	1.908456
5.298196	4.113079	1.951738
5.302455	4.954733	2.025185
5.306714	2.480337	1.982644
5.310973	-1.26054	1.772179
5.315232	-4.168	1.499907
5.319491	5.671593	1.536039
5.32375	0.6021	1.64221
5.328009	6.622378	1.787215
5.332268	-7.01908	1.63827
5.336527	-0.20702	1.66419
5.340786	-7.37041	1.563319
5.345045	6.689297	1.7051
5.349304	5.717947	1.670932
5.353563	-6.59777	1.317297
5.357822	-6.1764	1.066139
5.362081	-2.33083	0.949489
5.36634	-2.29034	0.950089
5.370599	-4.20367	0.616488
5.374858	1.470515	0.513686
5.379117	1.372857	0.555476
5.383376	2.33842	0.594535
5.387635	1.900521	0.557763
5.391894	5.455243	0.606349
5.396153	-1.06253	0.587946
5.400412	9.68705	0.868586
5.404671	0.025689	0.847689
5.40893	-0.87603	0.933862
5.413189	-6.34154	0.84284
5.417448	-0.18592	0.677617
5.421707	1.710043	0.595971
5.425966	4.778289	0.684243
5.430225	-4.73706	0.641431
5.434484	3.659804	0.698542
5.438743	3.782556	0.841675
5.443002	5.630671	0.924676
5.447261	-0.34307	0.847559
5.45152	7.467173	0.915802
5.455779	12.36512	1.10671
5.460038	8.395666	1.224397
5.464297	-0.73676	1.274603
5.468556	-5.89187	1.024479
5.472815	6.694797	1.067981
5.477074	-3.05976	0.929479
5.481333	7.865161	1.157621
5.485592	-0.86107	1.240294
5.489851	9.638858	1.339476
5.49411	3.573914	1.413771
5.498369	-5.28871	1.115994
5.502628	2.961477	1.365508
5.506887	-6.96823	1.196478
5.511146	-2.6831	1.31366
5.515405	-1.73454	1.103065
5.519664	3.210302	1.040373
5.523923	0.21291	1.21064
5.528182	-0.9323	1.341743
5.532441	0.784939	1.419637
5.5367	-2.81179	1.406601
5.540959	-5.52328	1.37361
5.545218	-2.47024	1.275092
5.549477	5.891488	1.388057
5.553736	-5.06539	1.202962
5.557995	-4.20559	1.050309
5.562254	-4.3215	0.805891
5.566513	0.331572	0.840743
5.570772	-2.32926	0.540335
5.575031	-0.20464	0.534577
5.57929	6.741054	0.725004
5.583549	0.311312	0.891326
5.587808	-7.599	0.705999
5.592067	-4.73408	0.544896
5.596326	0.873538	0.447277
5.600585	3.959812	0.664698
5.604844	6.86971	0.744946
5.609103	-2.16973	0.596139
5.613362	-3.06306	0.378796
5.617621	1.61802	0.427823
5.62188	7.22575	0.421788
5.626139	-3.05843	0.036199
5.630398	7.189117	0.006035
5.634657	3.905726	0.122097
5.638916	9.86046	0.515906
5.643175	7.082938	0.525609
5.647434	12.18702	0.906779
5.651693	-1.99391	0.660302
5.655952	7.837247	0.87776
5.660211	5.669288	0.77852
5.66447	-2.24211	0.63312
5.668729	-0.80992	0.745089
5.672988	-4.12467	0.567936
5.677247	-7.03589	0.566244
5.681506	-3.1083	0.555614
5.685765	5.369455	0.733214
5.690024	7.358266	0.836913
5.694283	-0.99631	0.806683
5.698542	-1.45117	0.793711
5.702801	4.636139	0.889991
5.70706	0.397451	0.970222
5.711319	-3.46749	1.021617
5.715578	-4.76195	0.964324
5.719837	1.695672	0.859428
5.724096	0.073901	0.98791
5.728355	-0.08816	1.090846
5.732614	0.116112	1.201787
5.736873	9.78839	1.438207
5.741132	7.822688	1.692006
5.745391	7.661868	1.888669
5.74965	3.250558	1.801406
5.753909	2.915741	1.866517
5.758168	8.825404	2.277127
5.762427	8.563254	2.60956
5.766686	5.360818	2.721742
5.770945	5.076518	2.74966
5.775204	-0.2507	2.57165
5.779463	1.211429	2.656179
5.783722	0.945097	2.756383
5.787981	5.442079	2.851984
5.79224	0.270643	2.678106
5.796499	0.848231	2.775773
5.800758	3.275719	2.677938
5.805017	2.122449	2.633356
5.809276	4.514287	2.499702
5.813535	4.08732	2.424811
5.817794	0.820235	2.140642
5.822053	3.409972	2.275739
5.826312	-1.91723	2.031877
5.830571	-0.4318	1.87935
5.83483	-2.15376	1.881559
5.839089	-1.73269	1.85849
5.843348	3.342576	2.045171
5.847607	10.43427	2.481925
5.851866	-2.75753	2.490694
5.856125	3.059841	2.432954
5.860384	9.764255	2.493103
5.864643	4.018966	2.618485
5.868902	0.831269	2.675546
5.873161	0.713376	2.577477
5.87742	3.204948	2.647665
5.881679	2.54945	2.798088
5.885938	6.893008	3.089462
5.890197	-2.96985	2.972824
5.894456	1.002024	2.996027
5.898715	2.310477	3.055993
5.902974	-0.93539	3.029706
5.907233	-4.97692	2.660573
5.911492	1.741774	2.50855
5.915751	-0.2767	2.310086
5.92001	3.878882	2.325794
5.924269	-1.76613	2.208747
5.928528	2.033617	2.038953
5.932787	8.178299	2.029329
5.937046	-2.40244	1.835247
5.941305	0.029662	1.709076
5.945564	6.079254	1.867325
5.949823	4.551712	1.950832
5.954082	0.141516	1.930742
5.958341	3.134503	1.873053
5.9626	4.817096	1.986714
5.966859	-0.04431	1.964401
5.971118	-4.31095	1.774734
5.975377	6.520629	1.884688
5.979636	-1.30164	1.73929
5.983895	6.83103	1.807883
5.988154	0.107319	1.79006
5.992413	-2.9941	1.629958
5.996672	3.505885	1.765536
6.000931	2.808876	1.846553
6.00519	-3.39141	1.815612
6.009449	-0.04469	1.857812
6.013708	0.353616	1.783088
6.017967	-4.90282	1.399661
6.022226	-5.20482	1.338478
6.026485	-0.25575	1.255588
6.030744	-1.75142	0.967697
6.035003	3.619057	0.957699
6.039262	-2.05825	0.885461
6.043521	3.562948	0.9567
6.04778	8.243838	1.082672
6.052039	3.728222	1.112142
6.056298	-0.70007	0.922315
6.060557	-1.36801	0.962361
6.064816	-4.18044	0.832799
6.069075	-0.25986	0.768541
6.073334	-6.16935	0.637692
6.077593	-2.67873	0.695146
6.081852	6.597518	0.81654
6.086111	5.422243	0.959013
6.09037	3.053704	0.938384
6.094629	1.987229	1.032218
6.098888	6.643595	1.147467
6.103147	6.069503	1.094747
6.107406	1.338422	1.188269
6.111665	-0.9262	1.164372
6.115924	1.85371	1.058734
6.120183	-4.52235	0.831882
6.124442	3.143635	0.906935
6.128701	7.0635	1.00516
6.13296	-5.27705	0.752807
6.137219	1.063954	0.780513
6.141478	-3.17774	0.808843
6.145737	1.270987	0.677602
6.149996	2.103727	0.762736
6.154255	0.795317	0.611844
6.158514	0.117167	0.61209
6.162773	0.15858	0.690907
6.167032	-0.33459	0.594895
6.171291	4.189137	0.629402
6.17555	11.84204	1.010238
6.179809	9.037149	1.237284
6.184068	10.80654	1.498607
6.188327	-0.80314	1.601099
6.192586	0.413056	1.741546
6.196845	4.000637	1.847955
6.201104	5.218819	2.022211
6.205363	1.978237	1.981191
6.209622	4.615972	2.148046
6.213881	-0.27169	2.05218
6.21814	7.939288	2.044567
6.222399	0.974951	1.975735
6.226658	0.339304	2.001719
6.230917	-1.34478	2.0023
6.235176	-2.83487	2.035939
6.239435	-3.58255	1.952872
6.243694	7.493108	2.294434
6.247953	-2.85959	2.289912
6.252212	6.621254	2.290506
6.256471	3.864823	2.25157
6.26073	2.111279	2.22801
6.264989	2.82472	2.248947
6.269248	12.00305	2.382933
6.273507	12.08395	2.533295
6.277766	-1.15206	2.471033
6.282025	1.459258	2.530669
6.286284	3.118815	2.562297
6.290543	0.289565	2.682595
6.294802	-0.45504	2.592628
6.299061	4.252652	2.522356
6.30332	1.649795	2.695528
6.307579	8.49384	2.881275
6.311838	5.498183	3.098173
6.316097	7.665389	3.258033
6.320356	5.092872	3.332762
6.324615	4.883466	3.434965
6.328874	0.376764	3.441455
6.333133	7.03156	3.61328
6.337392	3.548466	3.710356
6.341651	10.49147	3.867914
6.34591	9.073048	3.798689
6.350169	6.413536	3.733099
6.354428	2.80216	3.53299
6.358687	12.12441	3.856179
6.362946	1.314676	3.878719
6.367205	1.47922	3.815684
6.371464	1.481827	3.722259
6.375723	11.57359	3.962143
6.379982	2.967726	3.920937
6.384241	5.595074	4.067606
6.3885	7.475606	4.056014
6.392759	0.691361	4.048924
6.397018	6.220344	4.19595
6.401277	3.44997	4.315819
6.405536	7.021251	4.562222
6.409795	3.994787	4.751655
6.414054	-2.196	4.509427
6.418313	1.1777	4.610359
6.422572	3.607969	4.535027
6.426831	3.104294	4.516014
6.43109	-1.06664	4.436566
6.435349	0.221566	4.371487
6.439608	-0.2191	4.065933
6.443867	-0.27061	3.757069
6.448126	-0.4478	3.774676
6.452385	6.628948	3.903918
6.456644	3.85179	3.922242
6.460903	-4.85612	3.7936
6.465162	6.175492	3.959363
6.469421	-0.97687	3.828625
6.47368	-0.25055	3.781117
6.477939	6.693183	3.7361
6.482198	5.243012	3.729721
6.486457	2.613194	3.603416
6.490716	4.82742	3.59678
6.494975	-2.1627	3.420626
6.499234	-1.91895	3.363233
6.503493	0.142099	3.190997
6.507752	3.107931	3.179983
6.512011	-3.50259	2.830132
6.51627	8.546929	2.816979
6.520529	6.497301	2.819073
6.524788	9.321586	2.982059
6.529047	-1.38014	2.644445
6.533306	9.717016	2.854503
6.537565	4.41193	2.927821
6.541824	2.937162	2.964204
6.546083	9.647037	2.916041
6.550342	9.292165	3.074151
6.554601	9.409183	3.169504
6.55886	4.967615	3.106804
6.563119	1.068618	3.116236
6.567378	6.050022	3.111978
6.571637	4.179664	3.13022
6.575896	14.44524	3.31582
6.580155	7.786366	3.410609
6.584414	12.5066	3.778174
6.588673	2.300552	3.806246
6.592932	5.977899	3.865494
6.597191	4.206867	3.893058
6.60145	2.148063	3.973426
6.605709	-1.34287	3.934315
6.609968	-6.38991	3.780045
6.614227	-1.85867	3.740343
6.618486	2.193143	3.806367
6.622745	1.157363	3.669577
6.627004	-2.8105	3.50302
6.631263	-5.8065	3.479261
6.635522	-0.15436	3.321014
6.639781	2.252	3.401736
6.64404	1.464957	3.444624
6.648299	0.12343	3.28038
6.652558	-0.96764	3.125114
6.656817	9.993521	3.309622
6.661076	5.776308	3.333344
6.665335	8.733002	3.605736
6.669594	11.23067	3.934477
6.673853	9.627726	4.171618
6.678112	0.453186	4.105249
6.682371	1.105878	4.220461
6.68663	0.65181	4.023083
6.690889	-0.34744	3.851964
6.695148	11.20298	3.898999
6.699407	6.822072	4.104054
6.703666	-1.13794	3.83268
6.707925	5.788772	3.867101
6.712184	6.293114	3.951
6.716443	8.706329	3.927483
6.720702	2.429674	3.75592
6.724961	1.084369	3.5478
6.72922	0.061291	3.425142
6.733479	0.93011	3.421679
6.737738	0.222169	3.275983
6.741997	10.43038	3.432251
6.746256	-3.01166	2.995828
6.750515	3.083363	2.878253
6.754774	1.117335	2.593521
6.759033	4.909026	2.658733
6.763292	-1.22437	2.478676
6.767551	11.20547	2.653641
6.77181	4.544481	2.713552
6.776069	-2.89533	2.674741
6.780328	4.112243	2.937294
6.784587	5.999466	3.133748
6.788846	7.056308	3.255327
6.793105	10.2371	3.48232
6.797364	2.56151	3.616621
6.801623	4.413268	3.872115
6.805882	2.623241	3.941555
6.810141	3.971226	3.984535
6.8144	8.531825	4.161207
6.818659	2.17302	4.212447
6.822918	5.903067	4.384214
6.827177	-0.45456	4.123012
6.831436	2.125406	4.03174
6.835695	-5.01225	3.688109
6.839954	-0.32399	3.399242
6.844213	11.54603	3.4472
6.848472	4.069638	3.537611
6.852731	6.485893	3.672111
6.85699	2.587799	3.720511
6.861249	1.058678	3.755664
6.865508	7.96404	3.67469
6.869767	4.464417	3.615749
6.874026	4.304477	3.751809
6.878285	3.49861	3.694555
6.882544	4.308061	3.644929
6.886803	1.615015	3.467646
6.891062	6.143183	3.560484
6.895321	3.800223	3.62838
6.89958	4.603917	3.741946
6.903839	2.059833	3.770189
6.908098	0.881319	3.786668
6.912357	5.089745	3.653152
6.916616	3.243205	3.809524
6.920875	2.368857	3.791661
6.925134	-1.10495	3.736104
6.929393	-4.86042	3.491868
6.933652	8.88198	3.744526
6.937911	8.376506	3.673802
6.94217	2.096996	3.612615
6.946429	1.117238	3.712929
6.950688	10.36268	3.86919
6.954947	2.679875	3.7862
6.959206	8.14987	3.813539
6.963465	9.37343	3.791948
6.967724	6.992768	3.902729
6.971983	2.763587	3.861487
6.976242	2.464075	3.857508
6.980501	1.458577	3.794692
6.98476	2.01932	3.631879
6.989019	1.423432	3.613139
6.993278	8.88484	3.687684
6.997537	0.229575	3.704787
7.001796	8.564057	3.865753
7.006055	4.326969	4.099234
7.010314	-1.89763	4.059893
7.014573	-4.63474	3.655373
7.018832	4.257564	3.660071
7.023091	8.253934	3.704273
7.02735	4.207811	3.744773
7.031609	1.948033	3.767007
7.035868	0.388328	3.577614
7.040127	3.072636	3.542819
7.044386	0.566552	3.449371
7.048645	6.130067	3.515158
7.052904	7.675835	3.599352
7.057163	1.987102	3.608654
7.061422	8.121368	3.658109
7.065681	6.242568	3.719167
7.06994	0.082299	3.606127
7.074199	4.622347	3.67019
7.078458	6.846236	3.819313
7.082717	7.007396	3.867254
7.086976	0.793649	3.806015
7.091235	7.296715	3.929212
7.095494	10.90891	4.229558
7.099753	-1.14602	4.322418
7.104012	10.66331	4.366951
7.108271	9.178229	4.386995
7.11253	13.27175	4.666363
7.116789	5.68571	4.780575
7.121048	1.003419	4.546594
7.125307	5.992128	4.6294
7.129566	2.123052	4.47873
7.133825	-0.40437	4.234285
7.138084	5.208601	4.189681
7.142343	5.119356	4.248575
7.146602	3.415774	4.272367
7.150861	4.643895	4.352
7.15512	2.589001	4.366242
7.159379	1.465229	4.367287
7.163638	8.209437	4.350402
7.167897	3.000269	4.419669
7.172156	2.717199	4.273498
7.176415	12.15354	4.469162
7.180674	-5.97924	4.367122
7.184933	7.530786	4.67126
7.189192	4.23269	4.670639
7.193451	6.74298	4.632865
7.19771	-1.03096	4.501895
7.201969	11.24878	4.734414
7.206228	10.41143	4.984992
7.210487	7.456596	5.094591
7.214746	7.278392	5.262387
7.219005	1.460191	5.14564
7.223264	-1.22675	4.923075
7.227523	1.224292	4.904005
7.231782	-1.9005	4.653458
7.236041	4.089076	4.599621
7.2403	2.717267	4.665495
7.244559	-1.35779	4.515992
7.248818	-4.37462	4.23547
7.253077	-2.30865	4.002569
7.257336	3.510471	4.07049
7.261595	-1.76901	3.843847
7.265854	3.232609	3.651939
7.270113	7.499585	3.868079
7.274372	7.27754	3.783435
7.278631	-0.18936	3.549245
7.28289	9.355194	3.451331
7.287149	-5.64019	3.168184
7.291408	3.811953	3.238397
7.295667	2.300863	3.146115
7.299926	2.523987	3.156139
7.304185	0.351145	3.175027
7.308444	9.172603	3.274127
7.312703	10.6619	3.41269
7.316962	7.768776	3.521515
7.321221	8.238396	3.611378
7.32548	10.09802	3.799103
7.329739	-0.47394	3.750624
7.333998	8.12931	3.748621
7.338257	2.452812	3.734935
7.342516	3.853565	3.763344
7.346775	8.758095	3.678458
7.351034	11.20201	4.107989
7.355293	5.176005	4.049119
7.359552	0.704384	3.960912
7.363811	-3.93727	3.693905
7.36807	5.557351	3.858613
7.372329	3.499252	3.664875
7.376588	-0.26141	3.398054
7.380847	1.403746	3.246733
7.385106	6.107994	3.217473
7.389365	-3.57565	3.091577
7.393624	-0.54776	3.108552
7.397883	6.555959	3.241843
7.402142	3.288908	3.371578
7.406401	10.67108	3.536128
7.41066	2.814264	3.538553
7.414919	-4.64053	3.456485
7.419178	0.802286	3.585907
7.423437	-0.66891	3.626901
7.427696	3.03362	3.61498
7.431955	6.488514	3.821418
7.436214	0.272321	3.747411
7.440473	7.840895	3.755943
7.444732	2.765678	3.643147
7.448991	1.408191	3.683086
7.45325	1.986261	3.498862
7.457509	-0.59208	3.625065
7.461768	4.837525	3.650704
7.466027	2.519985	3.656182
7.470286	4.66449	3.709695
7.474545	7.377203	3.885346
7.478804	3.14491	3.734654
7.483063	1.585564	3.507746
7.487322	2.782203	3.383081
7.491581	3.154237	3.255977
7.49584	2.10113	3.056055
7.500099	0.787551	3.087592
7.504358	8.310393	3.09212
7.508617	5.63498	3.171674
7.512876	7.512127	3.263138
7.517135	-1.79062	2.99942
7.521394	2.744228	2.787975
7.525653	0.861828	2.680121
7.529912	1.10349	2.690099
7.534171	7.603045	2.978606
7.53843	-0.16151	2.835635
7.542689	-0.50133	2.73562
7.546948	4.222769	2.847725
7.551207	0.91893	2.835604
7.555466	-1.50744	2.645219
7.559725	1.219239	2.765091
7.563984	3.557924	2.867733
7.568243	0.692586	2.721149
7.572502	7.98182	2.838471
7.576761	4.497252	2.684126
7.58102	3.125608	2.691909
7.585279	2.871439	2.879709
7.589538	5.873553	3.00649
7.593797	4.991211	3.147993
7.598056	5.98406	3.221754
7.602315	3.752921	3.153364
7.606574	-1.99166	3.096765
7.610833	3.432639	2.986558
7.615092	5.814035	3.062767
7.619351	4.725691	3.145705
7.62361	5.625249	3.23668
7.627869	-0.13998	3.247982
7.632128	2.489606	3.189284
7.636387	-3.06548	3.049647
7.640646	-0.70272	2.915467
7.644905	-1.54356	2.692448
7.649164	1.163198	2.642905
7.653423	7.134135	2.781619
7.657682	3.976473	2.811476
7.661941	3.156522	2.811533
7.6662	9.952857	3.007826
7.670459	1.286286	3.020295
7.674718	9.820102	3.058038
7.678977	2.084596	2.969278
7.683236	7.085705	2.958617
7.687495	-2.16807	2.949181
7.691754	5.627622	3.021266
7.696013	8.440118	3.210723
7.700272	3.32415	3.26624
7.704531	2.055281	3.127546
7.70879	3.453924	3.217931
7.713049	3.231174	3.311244
7.717308	9.332134	3.438978
7.721567	4.910363	3.538764
7.725826	0.597529	3.591388
7.730085	3.47341	3.647742
7.734344	4.21637	3.664203
7.738603	11.73463	3.940254
7.742862	5.686673	3.882876
7.747121	12.25691	4.076867
7.75138	1.703546	4.041316
7.755639	6.824338	4.140138
7.759898	9.042994	4.219374
7.764157	4.065928	4.196242
7.768416	2.381073	4.106167
7.772675	9.240641	4.24336
7.776934	7.937484	4.491589
7.781193	9.68349	4.64786
7.785452	6.206081	4.657662
7.789711	13.52824	4.877725
7.79397	-0.09374	4.73475
7.798229	3.583426	4.827836
7.802488	8.344692	4.974213
7.806747	6.267247	5.207531
7.811006	6.643556	5.391188
7.815265	3.788421	5.524487
7.819524	2.038811	5.546378
7.823783	3.757045	5.46195
7.828042	1.454151	5.398892
7.832301	5.117172	5.447909
7.83656	6.725794	5.367232
7.840819	0.32046	5.343086
7.845078	4.378803	5.207054
7.849337	6.657099	5.321367
7.853596	11.7146	5.437089
7.857855	10.1375	5.744728
7.862114	0.826713	5.624705
7.866373	5.638393	5.554662
7.870632	8.643893	5.687656
7.874891	-1.86592	5.589626
7.87915	8.80425	5.723384
7.883409	1.836913	5.688527
7.887668	5.457966	5.591673
7.891927	10.41223	5.72922
7.896186	8.35416	5.923136
7.900445	8.232765	6.04212
7.904704	3.488792	6.02393
7.908963	6.732782	5.898884
7.913222	12.5485	6.07043
7.917481	0.924935	5.78713
7.92174	0.429726	5.755285
7.925999	5.600501	5.724689
7.930258	11.74288	5.792186
7.934517	5.824914	5.836161
7.938776	6.92189	5.949681
7.943035	5.406506	5.853828
7.947294	7.765397	5.849525
7.951553	7.011233	5.782719
7.955812	2.452331	5.688875
7.960071	8.65199	5.566969
7.96433	2.771057	5.638589
7.968589	6.260425	5.705514
7.972848	14.54865	5.860613
7.977107	11.27139	5.985716
7.981366	9.113761	6.047471
7.985625	8.957376	6.176695
7.989884	6.143012	6.2793
7.994143	2.483303	6.247457
7.998402	1.910549	6.258867
8.002661	1.098068	6.158389
8.00692	5.077398	6.117179
8.011179	6.018787	6.259638
8.015438	7.050589	6.326432
8.019697	-1.06426	6.133398
8.023956	3.10247	5.918095
8.028215	2.647274	5.730839
8.032474	9.235355	5.941055
8.036733	4.66593	5.916744
8.040992	3.336332	5.784055
8.045251	7.043864	6.006799
8.04951	3.2031	5.866771
8.053769	6.541287	5.98438
8.058028	4.003599	5.948021
8.062287	4.693863	5.805062
8.066546	13.14347	5.924794
8.070805	5.840363	5.864984
8.075064	4.826112	5.898417
8.079323	4.664884	5.84672
8.083582	9.192673	5.762824
8.087841	1.816134	5.785104
8.0921	4.181954	5.87891
8.096359	3.329742	5.822141
8.100618	-0.03526	5.527687
8.104877	4.847504	5.503252
8.109136	-0.27028	5.323448
8.113395	1.738535	5.231749
8.117654	1.882003	5.084664
8.121913	6.975334	5.083766
8.126172	6.357957	5.181407
8.130431	-0.52973	4.951864
8.13469	5.552931	5.021411
8.138949	11.71687	5.157822
8.143208	13.18292	5.123679
8.147467	2.477263	4.903826
8.151726	0.259531	4.68247
8.155985	7.169504	4.637773
8.160244	7.619385	4.674682
8.164503	1.192663	4.642416
8.168762	4.382013	4.704203
8.173021	-0.29634	4.669343
8.17728	3.580537	4.631921
8.181539	5.860273	4.627959
8.185798	4.532421	4.565004
8.190057	9.852494	4.837923
8.194316	10.50801	5.023062
8.198575	4.746689	5.075547
8.202834	5.783048	4.98924
8.207093	5.106585	5.000256
8.211352	0.70788	4.934545
8.215611	13.53066	5.096715
8.21987	5.794194	5.161492
8.224129	9.308159	5.230664
8.228388	6.433275	5.291406
8.232647	4.025234	5.27469
8.236906	1.610278	4.98636
8.241165	6.028032	4.991052
8.245424	12.76618	5.189554
8.249683	5.25443	5.204292
8.253942	8.793299	5.194308
8.258201	15.44573	5.535048
8.26246	9.457565	5.666938
8.266719	8.299947	5.791193
8.270978	5.928335	5.940283
8.275237	1.761396	5.86313
8.279496	5.340146	6.003391
8.283755	9.535694	6.19832
8.288014	11.40036	6.436279
8.292273	3.373826	6.346241
8.296532	3.943969	6.285892
8.300791	5.16393	6.428233
8.30505	4.488518	6.401623
8.309309	1.958615	6.157667
8.313568	7.518415	6.016054
8.317827	7.224106	6.134725
8.322086	7.711573	6.321026
8.326345	5.745768	6.285433
8.330604	12.00389	6.395045
8.334863	11.94681	6.663899
8.339122	4.925186	6.677478
8.343381	10.32456	6.943001
8.34764	5.343292	6.98707
8.351899	1.083032	6.867639
8.356158	13.29775	7.086772
8.360417	7.412994	7.025784
8.364676	6.347176	6.921764
8.368935	7.868769	6.999816
8.373194	9.798554	7.100203
8.377453	8.256725	7.178957
8.381712	7.501243	7.348791
8.385971	7.563811	7.19962
8.39023	13.23329	7.385597
8.394489	9.911283	7.400675
8.398748	10.11357	7.492682
8.403007	12.41039	7.702311
8.407266	7.734915	7.855427
8.411525	3.730711	7.797994
8.415784	10.09608	7.731241
8.420043	5.806998	7.745056
8.424302	5.439754	7.661217
8.428561	4.653237	7.391405
8.43282	2.521055	7.217992
8.437079	4.063876	7.11209
8.441338	6.725021	7.132007
8.445597	2.236185	7.143877
8.449856	7.868196	7.207078
8.454115	8.330463	7.176947
8.458374	6.059699	7.043431
8.462633	8.736022	7.177486
8.466892	4.388495	7.188599
8.471151	8.709913	7.277249
8.47541	6.568296	7.329243
8.479669	8.763372	7.499362
8.483928	10.82615	7.582055
8.488187	10.77267	7.670769
8.492446	4.595693	7.592872
8.496705	11.14427	7.727835
8.500964	9.985979	7.677387
8.505223	0.828463	7.399429
8.509482	2.96279	7.350369
[truncated: 6,540 more rows]

## Sheet: Fig_1e
Time	DMC 27pN	DMC 27pN	DMC 27pN	DMC 27pN	DMC 39pN	DMC 39pN	DMC 39pN	DMC 39pN	DMC 44pN	DMC 44pN	DMC 44pN	DMC 44pN	DMC rigid	DMC rigid	DMC rigid	DMC rigid
0.1515									1.831614	1.95016	1.950569	1.99829
0.303									2.053737	1.893214	1.809848	1.917552
0.4545									2.070822	2.014535	2.024129	2.036445
0.606									2.215342	2.007255	1.947854	2.013541
0.7575									1.993786	1.941161	1.904283	2.062642
0.909									1.933544	2.032882	2.094421	1.980542
1.0605									1.921247	1.871748	1.896522	2.04508
1.212									2.10212	1.969897	1.990868	1.964001
1.3635									2.065993	1.916476	1.977226	1.963311
1.515									2.012852	2.11873	2.13457	2.105945
1.6665									1.95369	1.961869	1.983569	2.003352
1.818									2.117696	1.6849	1.671736	1.733567
1.9695									2.004675	1.858805	1.778321	1.790174
2.121									1.763923	1.556606	1.800785	1.506308
2.2725									1.73633	1.914272	1.77596	2.015249
2.424									2.065814	1.587891	1.9357	1.821148
2.5755									1.704718	1.818903	1.819492	1.698204
2.727									2.113177	1.920066	1.979811	1.955067
2.8785									2.119893	1.769076	1.723419	1.819093
3.03									1.670555	1.694487	1.567552	1.591806
3.1815									1.82705	1.783279	1.828902	1.989788
3.333									1.682251	1.971203	1.977275	1.781504
3.4845									1.766035	1.713212	1.653221	1.65205
3.636									1.863768	1.820853	1.805322	1.796354
3.7875									1.587613	1.838841	1.500125	1.813844
3.939									1.683257	1.850324	1.890066	1.681164
4.0905									1.737824	1.963362	1.846235	1.897224
4.242									1.652607	1.457556	1.79837	1.881806
4.3935									1.650756	1.800531	1.739521	1.60124
4.545									1.533105	1.558408	1.995424	1.773868
4.6965									1.890548	1.816708	2.063044	1.468872
4.848									1.70717	1.480562	1.878771	1.768652
4.9995									1.794951	1.552961	1.980284	1.709274
5.151									1.916897	1.604154	1.767023	1.803759
5.3025									1.679745	1.531935	1.743019	1.6864
5.454									1.607343	1.757271	1.664196	1.660675
5.6055									1.597362	1.617746	1.594807	1.657019
5.757									1.751192	1.825614	1.774565	1.660052
5.9085									1.80142	2.05825	1.661624	1.823431
6.06									1.834324	1.596765	1.994548	1.783421
6.2115									1.664911	1.652595	1.808814	1.534133
6.363									1.407099	1.816489	1.513195	1.692356
6.5145									1.816209	1.549929	2.043271	1.337104
6.666									1.955638	2.007048	2.141905	1.685913
6.8175									1.396174	1.783304	1.85309	1.644833
6.969									1.652778	1.959753	1.739735	1.593043
7.1205									1.914585	1.593925	2.068341	1.273648
7.272									1.657283	1.39498	1.891865	1.377132
7.4235									1.870093	1.8778	2.209888	1.732268
7.575									1.934145	1.604949	2.164096	1.545607
7.7265									1.688323	0.990786	2.117678	1.806476
7.878									1.740731	1.755025	1.737999	1.761824
8.0295									1.806686	1.709959	2.099498	1.668692
8.181									1.870269	1.6911	2.198784	1.741191
0.1515					1.907056	1.979262	2.007708	1.962115
0.303					1.725133	1.837925	1.815218	1.982989
0.4545					1.78768	1.908945	1.995761	1.682299
0.606					1.821834	1.903007	1.924856	1.77913
0.7575					1.757025	1.761141	1.787431	1.817224
0.909					1.769506	1.871088	1.70744	1.866304
1.0605					1.832092	1.950808	1.903569	1.773463
1.212					1.875514	1.61861	1.784557	1.957128
1.3635					1.730546	1.985608	1.944201	2.028952
1.515					1.772552	1.64534	1.90656	1.984479
1.6665					1.879335	1.868533	1.990012	1.937497
1.818					1.797233	1.939295	2.050582	1.858534
1.9695					1.708141	1.273321	1.474761	1.719156
2.121					1.560777	1.881991	1.49998	1.553023
2.2725					1.767516	1.984718	1.954917	1.940875
2.424					1.721261	1.922643	1.9983	2.014234
2.5755					1.443401	1.786922	1.5181	1.451833
2.727					1.543118	1.715784	1.542289	1.753335
2.8785					1.728556	1.498287	1.642043	1.758608
3.03					1.629218	1.499751	1.571149	1.673929
3.1815					1.925027	2.031382	1.996283	1.917046
3.333					1.519971	1.802239	1.600612	1.659061
3.4845					1.687245	1.970821	2.054168	1.601054
3.636					1.543292	1.919045	1.805986	1.730946
3.7875					1.648225	1.851487	1.772114	1.721812
3.939					1.611326	1.733969	1.624005	1.97869
4.0905					1.543475	1.633615	1.8266	1.843055
4.242					1.634822	1.619375	1.356509	1.787757
4.3935					1.746995	1.919472	1.888418	1.712013
4.545					1.555764	1.944477	1.742733	1.591645
4.6965					1.68805	1.608996	1.627607	1.657998
4.848					1.550618	1.647734	1.195805	1.629931
4.9995					1.637284	1.829952	1.501362	1.513251
5.151					1.597241	1.841346	1.307345	1.641352
5.3025					1.570408	1.92349	1.914108	2.013407
5.454					1.709899	1.821798	1.669013	1.64325
5.6055					1.269807	2.050676	1.14609	1.751447
5.757					1.389512	1.802943	1.94709	1.52366
5.9085					1.562669	1.859077	1.62145	1.920979
6.06					1.556753	1.844772	1.839012	1.558892
6.2115					1.710952	1.785397	1.956786	1.619385
6.363					1.471198	1.267806	1.144225	1.81247
6.5145					1.496401	1.274371	0.992022	1.762622
6.666					1.537084	1.478036	1.358285	1.796143
6.8175					1.594643	1.309201	1.202399	1.942912
6.969					1.550204	1.53273	1.110433	2.002087
7.1205					1.795949	1.463244	0.965012	1.860941
7.272					1.604997	1.359199	0.935445	1.927838
7.4235					1.335762	1.418597	1.717881	1.913421
7.575					1.408216	1.16174	1.773414	1.772261
7.7265					1.492381	0.825022	2.879252	1.77277
7.878					1.717699	1.51415	2.576342	2.028556
8.0295					1.797933	2.505652	0.474365	1.882504
8.181					2.406681	2.062484	2.218525	1.449073
8.3325					2.186822	1.79599	2.748703	1.828332
8.484					1.695471	2.246764	1.871035	1.595106
8.6355					1.166809	2.776142	2.10298	1.881666
8.787					2.57867	3.100627	1.37464	1.784322
8.9385					2.394135	1.637911	1.400782	1.504371
9.09					2.019042	3.164048	2.811906	2.017094
9.2415					2.029311	1.188623	1.724342	1.571954
9.393					1.52448	3.224928	1.903989	1.969075
9.5445					1.514885	1.965772	2.77155	1.95368
9.696					2.671398	2.815398	2.475286	1.968892
9.8475					0.47737	2.913056	2.869263	1.973416
9.999					2.000384	2.273473	2.463627	1.813221
10.1505					2.637658	2.606019	1.721666	1.823006
10.302					1.95095	2.864559	1.553007	1.82031
10.4535					2.09935	2.478665	3.137611	2.057023
10.605					1.195138	2.3771	2.889675	1.655549
10.7565					2.437042	3.254808	3.109938	1.851966
10.908					2.369511	2.006313	2.961086	1.935649
11.0595					2.27059	2.213182	2.454809	1.82644
11.211					2.307994	2.052762	3.464742	1.650829
11.3625					0.267863	2.800787	1.960984	2.003162
11.514					2.759602	2.835605	2.823165	1.534795
11.6655					0.710147	3.188252	0.18075	1.753562
11.817					1.984138	2.124878	1.709887	2.131575
11.9685					2.249451	1.443079	2.406879	1.384635
12.12					1.80871	2.985045	2.414238	1.840805
12.2715					0.834233	3.032602	1.790093	1.799547
12.423					1.193027	1.437676	3.069606	1.414001
12.5745					2.107401	2.767558	3.193676	1.957969
12.726					0.367317	1.838524	0.82458	1.704889
12.8775					2.197151	3.068291	2.112238	1.66437
0.1515													1.993831	1.879335	2.069214	2.050195
0.303													2.162876	1.96737	2.11487	1.874498
0.4545													1.99731	1.999755	1.843441	1.705919
0.606													2.076902	2.053553	2.100237	2.113004
0.7575													2.027044	1.95638	1.876704	1.732804
0.909													1.645577	2.005539	1.920207	1.921821
1.0605													1.946913	1.886486	2.050143	2.0037
1.212													1.48968	1.73331	1.979636	1.938537
1.3635													1.821329	1.911873	1.681327	1.658217
1.515													2.097164	2.045157	1.868302	1.854446
1.6665													2.000459	1.983162	1.643624	1.803085
1.818													1.91925	1.620664	2.001329	2.097973
1.9695													2.093497	2.056528	2.145785	2.169368
2.121													1.961269	1.608815	1.899539	1.689127
2.2725													1.621672	1.626567	1.517669	1.543411
2.424													2.052565	1.981024	1.857489	1.940672
2.5755													1.805219	1.722276	1.870041	1.875878
2.727													1.753349	1.808502	1.673508	1.654169
2.8785													1.876648	1.691061	2.016206	1.842377
3.03													1.970101	1.928241	2.09939	1.958989
3.1815													1.57106	1.641533	1.840824	1.7792
3.333													1.599888	1.629995	1.723405	2.132188
3.4845													1.870102	1.964374	1.926607	2.144291
3.636													1.840133	1.877011	1.639736	1.341419
3.7875													1.75694	1.971415	1.970263	2.036663
3.939													1.859606	1.938089	1.861534	1.887941
4.0905													1.316642	1.412727	1.741096	1.580918
4.242													1.554611	1.945013	2.008814	1.843915
4.3935													1.721307	1.701818	2.029921	1.971278
4.545													1.849945	1.55835	1.61059	1.643054
4.6965													1.690808	1.853714	1.676779	1.874825
4.848													1.880215	2.022422	1.851793	1.463408
4.9995													1.936124	1.840278	1.968421	1.933225
5.151													1.911497	2.06447	2.08519	2.055157
5.3025													1.721758	1.647179	1.763082	1.694865
5.454													1.934215	1.878901	1.848492	1.616589
5.6055													1.936239	2.010571	2.007862	2.081415
5.757													1.996084	2.150168	1.968164	1.977525
5.9085													1.617957	1.671757	1.779395	1.429507
6.06													1.326565	1.644524	1.642852	1.565931
6.2115													1.888709	1.883302	2.075829	2.18736
6.363													1.752522	1.885862	1.833009	2.086722
6.5145													1.847043	1.686254	2.022833	1.98057
6.666													2.025308	1.914256	2.220004	2.027518
6.8175													2.182109	1.956739	1.979341	1.848226
6.969													2.195732	1.980981	1.783654	1.903386
7.1205													1.547439	1.565725	1.359173	1.971718
7.272													1.643194	1.634275	2.121756	2.197101
7.4235													1.935887	1.950992	2.037948	2.068087
7.575													2.172212	1.728391	1.555832	1.809778
7.7265													1.947023	1.487571	2.0728	2.092128
7.878													2.143073	1.602884	2.073517	1.929352
8.0295													2.031523	1.668591	1.72972	1.721689
8.181													2.15067	1.881113	1.798568	2.180072
8.3325													1.894969	1.460887	1.873577	1.786828
8.484													1.809012	1.871485	1.489783	1.772707
8.6355													1.191639	1.910336	1.857035	2.106855
8.787													1.736888	1.773693	1.756812	2.044048
8.9385													1.825902	1.834284	1.824776	1.576618
9.09													1.823771	1.89858	1.501972	1.347263
9.2415													1.671202	1.677263	1.843026	1.664579
9.393													1.980439	1.819437	1.714695	1.512892
9.5445													2.018689	2.142459	1.646664	1.461035
9.696													1.436692	1.861564	1.817877	1.413051
9.8475													1.683138	1.706694	1.656916	1.599282
9.999													1.941273	1.866993	1.61579	1.714977
10.1505													1.88328	1.898288	1.464883	1.678614
10.302													1.540037	1.72158	1.739958	1.876645
10.4535													1.937537	1.915411	1.639732	1.683101
10.605													1.862287	1.903014	1.515864	1.486565
10.7565													2.077112	1.791372	1.735196	2.026964
10.908													1.876991	2.083773	1.887841	2.169684
11.0595													1.840608	2.063536	1.606366	1.500196
11.211													1.907946	1.767881	1.853523	1.890906
11.3625													1.282995	1.250586	1.461291	1.386138
11.514													1.475991	1.968809	1.700032	1.405193
11.6655													1.757426	1.713424	1.855977	2.092755
11.817													1.952967	1.917869	1.86195	1.897942
11.9685													1.891783	1.58962	1.520156	1.32759
12.12													1.831203	2.034553	1.83152	1.752968
12.2715													1.976237	1.618641	1.86354	2.070965
12.423													1.828975	1.822038	1.734234	1.848886
12.5745													2.181777	2.001538	1.595602	1.625007
0.1515	2.072711	1.984825	2.013443	2.099787
0.303	2.063524	1.750055	1.859382	1.907929
0.4545	1.890494	1.821385	1.894221	1.920056
0.606	1.774383	1.991271	1.730045	1.988249
0.7575	1.982784	2.032377	1.934282	1.944466
0.909	2.163258	2.077203	2.076601	2.05449
1.0605	1.980399	1.948071	2.037867	1.99071
1.212	2.103681	1.933244	1.967159	2.048344
1.3635	2.093557	1.978094	1.949839	2.013566
1.515	2.119745	2.132919	2.03316	2.023557
1.6665	2.159424	2.037361	1.948067	2.007972
1.818	1.943	2.107095	1.933576	1.900614
1.9695	2.038753	1.975299	1.998964	2.003762
2.121	1.949944	2.048158	2.038489	2.14019
2.2725	2.09091	1.915752	1.823904	1.824921
2.424	2.151922	1.928196	1.895975	2.008108
2.5755	2.089432	1.976066	2.03168	2.052269
2.727	2.182303	2.055754	1.846526	1.975728
2.8785	1.671647	1.689338	1.885892	1.833124
3.03	2.013003	1.883572	1.778496	1.986451
3.1815	1.464887	1.967218	1.720069	1.903706
3.333	2.074953	1.885067	2.012313	1.992073
3.4845	2.145762	2.088974	2.025204	2.058089
3.636	2.00386	1.513008	2.010066	1.720935
3.7875	2.032705	1.649213	1.859574	1.595922
3.939	2.029595	1.896924	2.079537	1.894049
4.0905	1.826225	1.911496	1.831671	1.829928
4.242	1.822769	1.723723	1.818299	1.813588
4.3935	2.162851	1.863878	1.98856	1.821183
4.545	1.941394	2.007407	1.936838	1.986862
4.6965	1.60534	1.685475	2.031854	1.717184
4.848	2.076315	1.888339	2.061051	1.793478
4.9995	2.076018	1.885057	1.93832	1.638127
5.151	1.684416	1.442651	1.925539	1.742385
5.3025	1.950218	1.834608	2.108538	1.818766
5.454	1.950149	1.788048	1.846584	1.762373
5.6055	1.760106	1.773858	1.917005	1.755703
5.757	1.959448	1.755439	2.102877	1.585442
5.9085	1.950278	1.913348	2.053271	1.866498
6.06	1.972014	1.74229	2.122626	1.826742
6.2115	1.893639	1.811679	1.921744	2.001959
6.363	2.267072	2.097602	2.004096	1.860295
6.5145	1.916981	1.584061	1.835878	1.64185
6.666	1.887127	1.974154	1.716398	1.926372
6.8175	1.853703	1.532039	1.926787	1.794174
6.969	1.819392	1.660788	1.966707	1.483793
7.1205	2.063142	1.965321	2.038512	1.782814
7.272	1.688839	1.999887	1.913297	2.015729
7.4235	1.949359	1.823739	1.886271	1.931525
7.575	1.837123	1.839859	1.821653	1.958948
7.7265	1.801663	1.721792	1.882309	1.971654
7.878	2.186153	1.999206	2.063158	2.132327
8.0295	1.707981	1.672771	1.759079	1.815005
8.181	1.260679	1.867048	1.920055	1.723877
8.3325	2.001943	1.781683	1.836297	1.761298
8.484	1.85331	1.904423	1.923431	1.806736
8.6355	2.01674	1.938415	1.867461	1.863022
8.787	1.844199	1.84256	1.922515	2.055913
8.9385	1.658997	1.401582	1.923665	1.619237
9.09	1.67625	1.712472	2.081649	2.02565
9.2415	2.245097	2.060856	1.920852	2.054495
9.393	1.84606	1.876719	2.03742	1.811146
9.5445	1.970317	1.905207	1.907101	1.99348
9.696	2.005816	1.915459	1.798636	2.067786
9.8475	1.614434	1.73555	1.631542	1.946366
9.999	2.259125	2.034848	2.008753	1.935194
10.1505	1.866288	1.962091	1.819299	1.892249
10.302	2.085077	1.925557	2.072483	1.939647
10.4535	1.987708	1.936564	1.870259	1.818864
10.605	1.840541	1.793228	1.904315	1.884754
10.7565	1.725468	1.383478	1.938677	1.898614
10.908	2.042462	1.926476	2.037837	1.98227
11.0595	1.988989	1.972452	1.92286	2.008919
11.211	2.002507	1.65034	1.976679	1.647422
11.3625	1.963921	1.988835	1.936667	2.005887
11.514	2.08714	1.801225	1.96112	1.989701
11.6655	1.614259	1.657791	1.882541	1.970898
11.817	1.837686	1.707592	1.923989	2.109393
11.9685	1.91625	1.84114	1.816948	2.137861
12.12	2.028533	1.922755	1.784893	2.097095
12.2715	1.818437	1.810718	1.736851	2.109771
12.423	2.147614	1.881387	1.879184	2.196047
12.5745	1.952724	1.871571	1.889032	2.184819
12.726	1.859105	1.655084	1.869087	2.145559
12.8775	1.816301	1.733415	1.782371	2.079438
13.029	1.815566	1.491623	1.901079	1.851259

## Sheet: Fig_2b
TRITC BG	Int. den. avg	SEM		TRITC BG	Int. den. avg	SEM			TRITC BG	Int. den. avg	SEM
									100ms (optics changed)	3.61E+08	1.53E+04
400ms	1.58E+07	1.38E+05		400ms	1.58E+07	1.38E+05
2019 Nov	Int. den. avg	SEM		2020 Jan	Int. den. avg	SEM			2022 Nov	Int. den. avg	SEM
Open	6.64E+07	4.54E+05		Open	2.11E+08	1.43E+06			Open	1.11E+10	1.10E+08
Closed	1.34E+07	3.69E+04		Closed	5.32E+07	1.15E+06			Closed	2.93E+09	5.12E+07
BG sub (400ms)				BG sub (400ms)					BG sub (100ms)
Open	5.06E+07	4.74E+05		Open	1.95E+08	1.44E+06			Open	1.07E+10	1.10E+08
Closed	-2.47E+06	1.43E+05		Closed	3.73E+07	1.16E+06			Closed	2.57E+09	5.12E+07
Numerator SEM		4.95E+05		Numerator SEM		1.85E+06			Numerator SEM		1.21E+08
Denominator SEM		4.74E+05		Denominator SEM		1.44E+06			Denominator SEM		1.10E+08
	%	SEM			%	SEM				%	SEM
Q.E	104.89	6.15		Q.E	80.87	2.58			Q.E	75.96	1.70
	%	SEM
Final Q.E	87.24	6.89
Density estimation
F factor corrected analysis (all 3 replicates)
Concentration (nM)	Mean Int (corrected)	Probes/um2	Probe distance			Max probes/um2
50	53196.74	2811.67	18.86			2812
25	34326.95	1814.32	23.48			2964
12.5	39394.55	2082.16	21.92		Avg	2888
6.25	12353.61	652.94	39.13		STD dev	108
3.125	9910.78	523.83	43.69		SEM	76
50	CCD saturated
25		2400.32	20.41
12.5		1827.49	23.39	(change in system optics)
6.25		1218.00	28.65
3.125	outside calibration range
50	56078.14	2963.96	18.37
25	43861.13	2318.24	20.77
12.5	28908.47	1527.93	25.58
6.25	16004.03	845.88	34.38
3.125	7241.36	382.74	51.12
Image analysis
Conc	Mean	Mean at 300ms	Probes/um2	Probe distance
50.000	37170.3	110010.8519	5814.527053	13.11
50.000	39156.5	115969.584	6129.470613	12.77
25.000	24162.7	70988.12329	3752.014973	16.33
25.000	30734.9	90704.80936	4794.123116	14.44
12.500	27656.0	81467.91931	4305.915397	15.24
12.500	20427.6	59782.71583	3159.762993	17.79
6.250	9015.8	25547.26105	1350.278068	27.21
6.250	11532.1	33096.33804	1749.277909	23.91
3.125	7331.8	20495.49995	1083.271667	30.38
3.125	5491.7	14975.13835	791.4977985	35.54
F factor	2.068
Intensity = 18.92*Probe density + 0.000
F factor corrected analysis
		Mean Int (corrected)	Probes/um2	Probe distance
50.000		53196.73687	2812	18.86
50.000		56078.1354	2964	18.37
25.000		34326.9455	1814	23.48
25.000		43861.12638	2318	20.77
12.500		39394.54512	2082	21.92
12.500		28908.46994	1528	25.58
6.250		12353.60786	653	39.13
6.250		16004.03193	846	34.38
3.125		9910.78334	524	43.69
3.125		7241.362837	383	51.12

## Sheet: Fig_2c
t=0	Rep 1										Rep 2											Rep 3
1	6592.342	2318.51	1539	4207	15284409	2314	607783435	1	0		1	6592.342	2489.721	1547	4906	16413094.74	2405	652665543	1	0		1	6592.342	2899.383	1924	4325	19113726.89	2887	760055988	1	0
2	6592.342	2225.904	1437	3820	14673920.82	2220	583507416	2	1		2	6592.342	2702.961	1735	12635	17818839.49	2636	708564883	2	1		2	6592.342	2951.894	1917	4792	19459891.14	2945	773821185	2	1
3	6592.342	2221.019	1526	3291	14641717.34	2217	582226847	3	2		3	6592.342	2795.102	1891	4487	18426269	2782	732719274	3	2		3	6592.342	3000.241	1886	4598	19778615.44	2992	786495234	3	2
4	6592.342	2122.277	1430	3419	13990772.2	2121	556342060	4	3		4	6592.342	2933.869	1782	4907	19341067.99	2864	769096191	4	3		4	6592.342	2934.42	1961	6348	19344698.1	2926	769240542	4	3
5	6592.342	2142.394	1505	2998	14123395.6	2140	561615820	5	4		5	6592.342	2751.883	1795	4638	18141354.87	2720	721389684	5	4		5	6592.342	2917.718	1889	4244	19234592.21	2906	764862189	5	4
						2202.4											2681.4											2931.2
t=15
1	6592.342	2181.969	1322	3271	14384286.73	2171	571990137	1	0		1	6592.342	2016.002	1330	3631	13290177.23	2012	528482951	1	0		1	6592.342	2676.576	1782	4336	17644906.75	2661	701648460	1	0
2	6592.342	2154.467	1435	3351	14202981.18	2146	564780535	2	1		2	6592.342	2104.037	1414	24955	13870532.38	2032	551560732	2	1		2	6592.342	2680.876	1761	4104	17673251.12	2660	702775572	2	1
3	6592.342	2163.471	1409	37275	14262342.51	2138	567141034	3	2		3	6592.342	1844.198	1311	3037	12157583.35	1834	483445436	3	2		3	6592.342	2648.84	1828	4037	17462059.37	2629	694377547	3	2
4	6592.342	2192.244	1505	25435	14452019.25	2161	574683516	4	3		4	6592.342	2012.764	1266	3408	13268824.85	1963	527633875	4	3		4	6592.342	2610.39	1684	4856	17208585.61	2594	684298181	4	3
5	6592.342	2205.491	1485	4219	14539350.93	2183	578156254	5	4		5	6592.342	1988.118	1423	4162	13106351	1970	521173114	5	4		5	6592.342	2617.714	1930	4069	17256864.54	2602	686217989	5	4
						2159.8											1962.2											2629.2
t=30
1	6592.342	1778.342	1350	14688	11723440.82	1767	466181789	1	0		1	6592.342	1676.998	1122	3866	11055342.55	1671	439614909	1	0		1	6592.342	2253.307	1482	11666	14854572.34	2222	590691011	1	0
2	6592.342	1747.37	1239	3110	11519263.34	1745	458062686	2	1		2	6592.342	1819.234	1295	7756	11993013.31	1810	476901320	2	1		2	6592.342	2207.079	1416	7829	14549818.55	2174	578572498	2	1
3	6592.342	1702.776	1106	2855	11225278.1	1698	446372384	3	2		3	6592.342	1793.028	1164	3354	11820255.93	1759	470031635	3	2		3	6592.342	2203.767	1587	35120	14527982.77	2158	577704200	3	2
4	6592.342	1688.77	1158	2660	11132950.18	1685	442700971	4	3		4	6592.342	1632.031	1099	3232	10758904.83	1609	427827084	4	3		4	6592.342	2200.378	1235	6152	14505640.47	2175	576815760	4	3
5	6592.342	1640.198	1159	2828	10812747.4	1636	429968130	5	4		5	6592.342	1575.701	1077	19729	10387561.4	1564	413060639	5	4		5	6592.342	2241.981	1621	4005	14779906.65	2218	587721935	5	4
						1706.2											1682.6											2189.4
t=60
1	6592.342	1911.577	1181	4247	12601770.49	1895	501108506	1	0		1	6592.342	1800.971	1204	3005	11872617.27	1786	472113780	1	0		1	6592.342	2292.923	1458	5059	15115731.42	2265	601075983	1	0
2	6592.342	1888.109	1245	61051	12447059.04	1858	494956416	2	1		2	6592.342	1820.701	1199	10673	12002685.8	1811	477285946	2	1		2	6592.342	2274.844	1364	5280	14996546.72	2245	596336612	2	1
3	6592.342	1785.953	1245	25304	11773615.28	1763	468176973	3	2		3	6592.342	1872.218	1271	3346	12342303.84	1842	490790833	3	2		3	6592.342	2264.158	1608	4050	14926101.25	2234	593535353	3	2
4	6592.342	1765.032	1139	3060	11635695.76	1756	462692613	4	3		4	6592.342	1768.985	1287	3831	11661752.94	1748	463728775	4	3		4	6592.342	2288.172	1486	3915	15084408.69	2261	599830437	4	3
5	6592.342	1881.631	1278	3044	12404357.01	1869	493258373	5	4		5	6592.342	1821.528	1199	29379	12008133.37	1761	477502568	5	4		5	6592.342	2285.653	1576	3830	15067808.53	2262	599170333	5	4
						1828.2											1789.6											2253.4
t=75
1	6592.342	1497.596	1105	2474	9872667.277	1489	392585911	1	0		1	6592.342	1607.538	1101	30041	10597439.28	1538	421406418	1	0		1	6592.342	2158.301	1489	4291	14228260.24	2128	565785755	1	0
2	6592.342	1455.668	1043	3343	9596261.451	1446	381594653	2	1		2	6592.342	1546.02	1105	3055	10191890.68	1521	405279807	2	1		2	6592.342	1905.31	1174	3998	12560454.16	1871	499465565	2	1
3	6592.342	1474.13	1096	3440	9717967.918	1464	386434302	3	2		3	6592.342	1657.91	1122	18167	10929511.04	1577	434611228	3	2		3	6592.342	2095.702	1288	5928	13815581.32	2056	549375607	3	2
4	6592.342	1489.178	1081	3134	9817169.152	1479	390379032	4	3		4	6592.342	1608.808	1122	3110	10605813.29	1547	421739410	4	3		4	6592.342	1934.876	1282	10570	12755361.29	1901	507216033	4	3
5	6592.342	1530.125	1100	29038	10087104.2	1512	401112980	5	4		5	6592.342	1563.444	960	3153	10306759.07	1497	409847540	5	4		5	6592.342	1922.272	1356	3591	12672275.84	1894	503912146	5	4
						1478											1536											1970
t=210
1	6592.342	973.478	703	2628	6417501.701	961	255191498	1	0		1	6592.342	1048.691	712	2619	6913332.54	1025	274908176	1	0		1	6592.342	1266.156	789	30711	8346934.731	1219	331915265	1	0
2	6592.342	981.46	716	2236	6470117.915	968	257283778	2	1		2	6592.342	970.066	675	3363	6395005.018	949	254296919	2	1		2	6592.342	1266.748	769	3157	8350835.958	1235	332070397	2	1
3	6592.342	1022.412	713	9926	6740090.51	995	268019219	3	2		3	6592.342	1032.252	702	2623	6804956.287	1008	270598602	3	2		3	6592.342	1229.153	765	2683	8102999.653	1194	322215204	3	2
4	6592.342	994.873	690	1976	6558543.8	983	260800027	4	3		4	6592.342	1138.411	730	4410	7504791.54	1104	298427501	4	3		4	6592.342	1256.276	779	4058	8281801.231	1216	329325236	4	3
5	6592.342	1026.476	712	2626	6766883.366	1012	269084635	5	4		5	6592.342	1136.663	731	13995	7493270.886	1099	297969383	5	4		5	6592.342	1248.901	796	2938	8233179.995	1210	327391816	5	4
						983.8											1037											1214.8
Time	rep 1	rep 2	rep 3
0	2202.4	2681.4	2931.2
15	2159.8	1962.2	2629.2
30	1706.2	1682.6	2189.4
60	1828.2	1789.6	2253.4
75	1478	1536	1970
210	983.8	1037	1214.8
BG sub
Time	rep 1	rep 2	rep 3
0	1622.4	2101.4	2351.2
15	1579.8	1382.2	2049.2
30	1126.2	1102.6	1609.4
60	1248.2	1209.6	1673.4
75	898	956	1390
210	403.8	457	634.8
Normalized
Time	rep 1	rep 2	rep 3
0	100%	100%	100%
15	97%	66%	87%
30	69%	52%	68%
60	77%	58%	71%
75	55%	45%	59%
210	25%	22%	27%
dsDNA
REP1													2796.773
0	6829.093	6344.496	6427.935	6774.675	7343.231	7547.147	7213.087	7087.288	7003.275	7111.145			2783.824
10	4603.583	4295.73	4357.612	4331.416	4715.373	4886.551	4752.973	4749.472	4677.848	4783.654		BG	2790.2985
20	3805.004	3600.841	3634.433	3608.679	3871.959	3992.564	3908.949	3918.684	3865.572	3947.009
30	3326.91	3158.926	3191.629	3172.3	3366.62	3450.13	3382.7	3413.338	3356.232	3447.147
40	3002.194	2881.195	2919.092	2893.277	3043.173	3104.64	3058.652	3084.914	3039.213	3113.953
50	2832.452	2715.264	2737.719	2716.222	2848.539	2889.204	2870.62	2910.138	2849.459	2892.346
60	2689.09	2588.285	2609.371	2599.549	2699.267	2749.586	2717.147	2761.026	2719.806	2757.705
61	2701.778	2613.138	2638.796	2617.566	2711.316	2753.509	2731.896	2774.181	2723.559	2772.959
90	2728.498	2648.196	2678.1	2653.118	2732.215	2760.084	2746.938	2790.025	2757.387	2776.785
120	2871.266	2815.906	2825.387	2812.512	2873.612	2905.403	2899.268	2933.024	2900.436	2927.857
REP1 -BG
0	100.15	100.00	100.00	100.00	100.00	100.00	100.00	100.00	100.00	100.00	100.01
10	44.97	42.36	43.09	38.68	42.29	44.07	44.38	45.60	44.81	46.14	43.64
20	25.17	22.81	23.21	20.55	23.76	25.28	25.30	26.27	25.53	26.78	24.46
30	13.31	10.38	11.04	9.59	12.66	13.88	13.40	14.51	13.44	15.21	12.74
40	5.26	2.57	3.55	2.59	5.56	6.61	6.07	6.86	5.91	7.50	5.25
50	1.05	-2.10	-1.44	-1.85	1.29	2.09	1.82	2.80	1.41	2.37	0.74
60	-2.50	-5.67	-4.97	-4.78	-1.99	-0.85	-1.65	-0.67	-1.67	-0.75	-2.55
61	-2.19	-4.98	-4.16	-4.33	-1.73	-0.77	-1.31	-0.37	-1.58	-0.39	-2.18
90	-1.52	-3.99	-3.08	-3.44	-1.27	-0.63	-0.97	0.00	-0.77	-0.31	-1.60
120	2.01	0.73	0.97	0.56	1.84	2.43	2.47	3.33	2.62	3.19	2.02
REP2
0	11805.367	11631.148	11473.53	12274.29	11401.42	11205.193	11133.156	11345.346	11193.746
10	6772.602	6561.926	6609.182	7079.216	6567.354	6437.303	6270.748	6418.012	6281.687
20	5068.043	4896.247	4973.361	5276.957	4965.283	4867.616	4690.87	4809.66	4700.284
30	4260.292	4114.545	4159.514	4416.62	4160.916	4081.771	3936.583	4020.151	3957.999
40	3758.657	3660.67	3685.019	3888.847	3675.323	3620.463	3517.474	3577.979	3529.328
50	3512.478	3431.435	3457.48	3622.969	3441.671	3389.521	3289.725	3363.738	3318.823
60	3321.302	3251.721	3283.404	3420.082	3274.873	3214.25	3129.187	3186.427	3136.303
61	3225.776	3163.778	3189.64	3317.312	3157.776	3132.325	3060.636	3103.412	3061.135
90	3199.303	3167.432	3192.199	3275.632	3174.101	3135.702	3063.812	3104.813	3070.714
120	3256.678	3226.613	3252.973	3338.728	3249.301	3220.368	3139.771	3171.138	3138.671
REP2 -BG
0	100.00	100.00	100.00	100.00	100.00	100.00	100.00	100.00	100.00	100.00
10	44.18	42.66	43.98	45.22	43.86	43.34	41.72	42.41	41.55	43.21
20	25.27	23.82	25.14	26.22	25.26	24.69	22.78	23.61	22.73	24.39
30	16.31	14.98	15.77	17.15	15.92	15.35	13.74	14.38	13.90	15.28
40	10.74	9.85	10.31	11.59	10.28	9.87	8.72	9.21	8.80	9.93
50	8.01	7.26	7.69	8.78	7.57	7.12	5.99	6.71	6.29	7.27
60	5.89	5.22	5.68	6.64	5.63	5.04	4.07	4.63	4.12	5.21
61	4.83	4.23	4.60	5.56	4.27	4.07	3.24	3.66	3.23	4.19
90	4.54	4.27	4.63	5.12	4.46	4.11	3.28	3.68	3.34	4.16
120	5.18	4.94	5.33	5.79	5.33	5.11	4.19	4.45	4.15	4.94
REP3
0	14108.241	13854.451	13178.854	14875.731	10741.082	14851.833	12414.668	13642.787	13682.34	11250.403
10	9974.146	9904.424	9416.51	10434.967	7802.976	10468.239	8883.835	9763.306	9773.673	8115.167
20	8297.558	8171.945	7756.535	8607.244	6522.653	8605.83	7398.167	8078.031	8051.111	6788.495
30	7152.868	7089.18	6739.834	7448.52	5732.247	7462.774	6467.162	7022.696	6987.582	5963.401
40	6535.625	6448.369	6167.261	6747.064	5303.148	6782.676	5933.988	6405.151	6368.252	5486.942
50	6014.749	5923.95	5681.97	6216.501	4925.322	6228.018	5482.993	5888.167	5863.654	5093.879
60	5672.016	5618.071	5380.462	5854.778	4685.505	5881.643	5185.721	5580.395	5540.312	4838.697
61	5386.716	5330.557	5134.214	5576.528	4497.239	5592.395	4951.518	5323.221	5277.606	4644.952
90	5172.8	5117.814	4932.848	5335.446	4385.243	5346.024	4794.44	5105.804	5063.794	4521.738
120	5037.169	5018.675	4846.52	5218.793	4363.407	5241.851	4694.572	5006.004	4974.691	4494.483
REP3-BG
0	100.00	100.00	100.00	100.00	100.00	100.00	100.00	100.00	100.00	100.00	100.00
10	63.47	64.30	63.78	63.26	63.05	63.66	63.31	64.25	64.12	62.94	63.61
20	48.66	48.64	47.81	48.13	46.95	48.22	47.88	48.73	48.30	47.26	48.06
30	38.55	38.86	38.02	38.55	37.00	38.74	38.21	39.00	38.54	37.51	38.30
40	33.09	33.06	32.51	32.74	31.61	33.10	32.67	33.31	32.85	31.88	32.68
50	28.49	28.32	27.84	28.35	26.86	28.50	27.98	28.55	28.22	27.23	28.03
60	25.46	25.56	24.94	25.36	23.84	25.63	24.89	25.71	25.25	24.22	25.09
61	22.94	22.96	22.56	23.06	21.47	23.23	22.46	23.34	22.84	21.93	22.68
90	21.05	21.04	20.63	21.06	20.06	21.19	20.83	21.34	20.88	20.47	20.85
120	19.85	20.14	19.80	20.10	19.79	20.33	19.79	20.42	20.06	20.15	20.04
Time	rep 1	rep 2	rep 3	SEM
0	100.01	100.00	100.00	0.00
10	43.64	43.21	63.61	6.73
20	24.46	24.39	48.06	7.88
30	12.74	15.28	38.30	8.13
40	5.25	9.93	32.68	8.47
50	0.74	7.27	28.03	8.23
60	-2.55	5.21	25.09	8.23
90	-1.60	4.16	20.85	6.73
120	2.02	4.94	20.04	5.59

## Sheet: Fig_2d
Time(m)	10nM	10nM	10nM
0	0	0	0
0.5	47.54	6.52	79.28
5	123.52	100.78	91.23
10	124.29	98.78	88.91
15	123.2	93.75	87.23
20	122.54	90.22	84.76
25	122	88.35	82.63
30	119.61	86.12	80.44
35	117.46	83.49	78.9
40	114.95	81.48	77.59
45	113.99	79.67	75.78
50	112.56	79.48	75.2
55	112.24	78.78	73.91
60	111.92	78.78	73.84
65	111.28	77.56	74.29
70	110.08	75.8	73.16
75	108.42	74.81	72.45

## Sheet: Fig_3a-b
Distance	Tension	Tension	GFP-Paxillin	GFP-Paxillin
0	52.47867		12.05475
0.16	70.0893		20.13906
0.32	73.87169		17.8437
0.48	87.73666		22.54148
0.64	63.75168		24.86794
0.8	54.86572		44.59535
0.96	33.79285		45.01289
1.12	25.2953		39.01494
1.28	20.6122		42.33411
1.44	28.54151		29.21904
1.6	45.83099		24.09138
1.76	43.65289		34.87149
1.92	38.26527		26.77015
2.08	42.52054		39.83412
2.24	53.78617		43.78738
2.4	79.93143		66.21331
2.56	100		77.20779
2.72	85.57132		90.30401
2.88	64.71969		67.82551
3.04	40.69847		52.06933
3.2	19.51332		40.75447
3.36	24.48947		47.63493
3.52	35.30412		30.22805
3.68	29.93593		35.51017
3.84	19.56733		32.48377
4	23.00772		35.49667
4.16	27.94627		23.92046
4.32	47.2875		28.39976
4.48	53.0031		29.50436
4.64	61.34448		34.53492
4.8	74.25498		38.16352
4.96	59.39334		46.6104
5.12	56.14922		51.18519
5.28	62.32965		72.79986
5.44	77.57897		92.35109
5.6	87.9647		100
5.76	73.72948		79.56275
5.92	58.14829		58.03107
6.08	42.9544		45.2196
6.24	37.7379		42.11297
6.4	42.46346		36.88243
6.56	33.6002		34.05023
6.72	21.61193		40.37689
6.88	13.07208		56.865
7.04	9.260097		65.93799
7.2	5.512944		57.15558
7.36	0		41.22649
7.52	4.825459		35.84003
7.68	15.42831		39.54224
7.84	19.48492		66.2155
8	24.57951		69.75929
8.16	27.86318		60.12696
8.32	26.56207		47.27345
8.48	36.05883		33.92542
8.64	27.25629		31.32843
8.8	11.01537		16.48503
8.96	7.704292		16.41924
9.12	16.15913		16.05802
9.28	23.52357		14.98764
9.44	30.66992		14.73436
9.6	25.89478		18.05619
9.76	23.0738		16.05698
9.92	25.75452		11.09211
10.08	28.47955		19.87484
10.24	30.0739		30.98502
10.4	32.65181		33.08957
10.56	25.22313		36.04892
10.72	30.60496		48.75615
10.88	44.89687		74.34929
11.04	61.74336		86.20083
11.2	73.70941		74.92353
11.36	75.81797		51.2763
11.52	63.4127		35.25756
11.68	51.68307		30.27952
11.84	35.545		20.93912
12	25.52366		16.83219
12.16	32.55625		16.85943
12.32	42.77205		15.07881
12.48	44.79585		15.98946
12.64	36.50339		9.708857
12.8	30.22255		13.15868
12.96	29.46195		15.07933
13.12	35.07065		14.89986
13.28	47.32276		14.91659
13.44	48.78037		11.34362
13.6	42.46075		5.043113
13.76	32.88192		0
13.92	28.09182		6.987989
14.08	33.73774		12.15514
14.24	43.53835		14.35871
14.4	46.03731		16.52785
14.56	46.94289		9.085397

## Sheet: Fig_3c-e
27pN Area data 1hr
MCF7	MCF10a	MDA-MB-231
398.442	157.551	339.621
653.616	82.032	241.394
476.199	306.753	2006.617
423.841	231.863	1167.763
420.697	196.631	448.435
443.431	209.783	850.624
1080.827	603.874	482.485
427.965	819.466	1041.294
648.209	469.107	550.586
851.127	333.409	346.008
825.35	215.542	1613.784
446.449	331.322	757.753
794.519	172.137	1128.406
	247.354	1030.305
631.411	241.243	765.574
888.119	265.058	1496.545
394.619	556.772
359.689	611.946	655.024
505.747	325.739	886.962
503.635		456.156
582.674	266.692	492.545
727.928	388.433	355.162
668.705	169.496	340.551
	416.9	510.651
	219.54	405.609
	271.822
	261.763
	270.817
	305.118
27pN Mean intensity 1hr
MCF7	MCF10a	MDA-MB-231
214.056	1330.967	4958.992
562.278	100.663	2294.286
350.713	3367.194	1825.995
545.744	1118.663	3416.654
848.703	58.927	988.428
401.333	2086.608	2888.731
235.211	1507.039	2986.537
502.844	3143.429	5958.976
922.078	1231.267	5678.759
641.491	4326.838	7110.886
1460.768	2862.25	3451.738
951.114	3960.131	4475.379
942.204	4536.553	8500.25
	1136.256	3520.395
636.942	4560.714	1600.766
66.782	3653.45	2514.777
171.724	1204.538
345.494	2280.11	3640.944
839.146	2198.041	1330.435
246.972		5195.646
811.372	140.8	1557.398
989.627	50.749	6380.67
704.541	409.321	1716.897
	301.006	4168.136
	921.049	5128.066
	361.088
	1854.274
	153.346
	41.03

## Sheet: Fig_4a
Time (m)	260	646
0.010333	-0.00238	-0.00143
0.023667	-0.00429	-0.00191
0.037	-0.00572	-0.00238
0.050333	-0.0062	-0.00286
0.063667	-0.00572	-0.00286
0.077	-0.00381	-0.00238
0.090333	-0.00238	-0.00191
0.103667	-0.00191	-0.00238
0.117	-0.00238	-0.00238
0.130333	-0.00238	-0.00238
0.143667	-0.00238	-0.00191
0.157	-0.00238	-0.00191
0.170333	-0.00143	-0.00191
0.183667	-0.00048	-0.00143
0.197	0	-0.00143
0.210333	-0.00095	-0.00191
0.223667	-0.00143	-0.00334
0.237	-0.00143	-0.00429
0.250333	-0.00191	-0.00525
0.263667	-0.00191	-0.00525
0.277	-0.00191	-0.00477
0.290333	-0.00191	-0.00429
0.303667	-0.00191	-0.00334
0.317	-0.00238	-0.00286
0.330333	-0.00381	-0.00238
0.343667	-0.00477	-0.00238
0.357	-0.00525	-0.00286
0.370333	-0.00477	-0.00334
0.383667	-0.00429	-0.00334
0.397	-0.00429	-0.00381
0.410333	-0.00381	-0.00477
0.423667	-0.00334	-0.00525
0.437	-0.00286	-0.00525
0.450333	-0.00286	-0.00572
0.463667	-0.00381	-0.00572
0.477	-0.00381	-0.00572
0.490333	-0.00429	-0.00525
0.503667	-0.00525	-0.00572
0.517	-0.00572	-0.00572
0.530333	-0.00572	-0.00572
0.543667	-0.00477	-0.00525
0.557	-0.00429	-0.00525
0.570333	-0.00429	-0.00477
0.583667	-0.00429	-0.00429
0.597	-0.00477	-0.00381
0.610333	-0.00525	-0.00334
0.623667	-0.0062	-0.00286
0.637	-0.00715	-0.00286
0.650333	-0.00906	-0.00286
0.663667	-0.01097	-0.00334
0.677	-0.01287	-0.00381
0.690333	-0.01621	-0.00429
0.703667	-0.01955	-0.00429
0.717	-0.02289	-0.00429
0.730333	-0.02527	-0.00381
0.743667	-0.02575	-0.00334
0.757	-0.02575	-0.00334
0.770333	-0.02575	-0.00286
0.783667	-0.02527	-0.00286
0.797	-0.0248	-0.00334
0.810333	-0.0248	-0.00429
0.823667	-0.02623	-0.00477
0.837	-0.02861	-0.00525
0.850333	-0.03052	-0.00572
0.863667	-0.03147	-0.0062
0.877	-0.03242	-0.00572
0.890333	-0.0329	-0.00525
0.903667	-0.0329	-0.00429
0.917	-0.03338	-0.00381
0.930333	-0.03433	-0.00286
0.943667	-0.03529	-0.00286
0.957	-0.03576	-0.00286
0.970333	-0.03719	-0.00334
0.983667	-0.04005	-0.00381
0.997	-0.04196	-0.00429
1.010333	-0.04339	-0.00429
1.023667	-0.0453	-0.00429
1.037	-0.04816	-0.00429
1.050333	-0.05102	-0.00429
1.063667	-0.05245	-0.00477
1.077	-0.05341	-0.00525
1.090333	-0.05484	-0.00525
1.103667	-0.05627	-0.00525
1.117	-0.05674	-0.00525
1.130333	-0.05674	-0.00429
1.143667	-0.05674	-0.00334
1.157	-0.05674	-0.00238
1.170333	-0.05627	-0.00143
1.183667	-0.05579	-0.00095
1.197	-0.05627	-0.00095
1.210333	-0.05817	-0.00191
1.223667	-0.06104	-0.00286
1.237	-0.06294	-0.00334
1.250333	-0.06485	-0.00334
1.263667	-0.06771	-0.00381
1.277	-0.07057	-0.00381
1.290333	-0.072	-0.00334
1.303667	-0.07153	-0.00334
1.317	-0.07105	-0.00381
1.330333	-0.07105	-0.00429
1.343667	-0.07105	-0.00381
1.357	-0.0701	-0.00334
1.370333	-0.06962	-0.00238
1.383667	-0.07057	-0.00191
1.397	-0.07248	-0.00095
1.410333	-0.07486	-0.00095
1.423667	-0.07725	-0.00095
1.437	-0.07868	-0.00191
1.450333	-0.08011	-0.00238
1.463667	-0.08011	-0.00286
1.477	-0.08011	-0.00334
1.490333	-0.08059	-0.00334
1.503667	-0.08106	-0.00286
1.517	-0.08202	-0.00238
1.530333	-0.08345	-0.00191
1.543667	-0.08631	-0.00143
1.557	-0.08869	-0.00143
1.570333	-0.09012	-0.00143
1.583667	-0.0906	-0.00143
1.597	-0.09203	-0.00191
1.610333	-0.09394	-0.00238
1.623667	-0.09632	-0.00334
1.637	-0.09871	-0.00381
1.650333	-0.09966	-0.00381
1.663667	-0.10061	-0.00381
1.677	-0.10014	-0.00334
1.690333	-0.09871	-0.00334
1.703667	-0.09727	-0.00334
1.717	-0.09537	-0.00334
1.730333	-0.09489	-0.00381
1.743667	-0.0968	-0.00429
1.757	-0.09966	-0.00429
1.770333	-0.10252	-0.00429
1.783667	-0.10586	-0.00477
1.797	-0.1092	-0.00525
1.810333	-0.1111	-0.00525
1.823667	-0.11206	-0.00572
1.837	-0.11206	-0.00572
1.850333	-0.11158	-0.0062
1.863667	-0.11063	-0.00572
1.877	-0.11015	-0.00572
1.890333	-0.1111	-0.00572
1.903667	-0.11301	-0.00525
1.917	-0.11492	-0.00525
1.930333	-0.1173	-0.00477
1.943667	-0.12016	-0.00429
1.957	-0.12207	-0.00429
1.970333	-0.12302	-0.00381
1.983667	-0.1235	-0.00334
1.997	-0.12398	-0.00286
2.010333	-0.12398	-0.00191
2.023667	-0.1235	-0.00143
2.037	-0.1235	-0.00048
2.050333	-0.1235	0.000477
2.063667	-0.12255	0.000477
2.077	-0.12112	0
2.090333	-0.12064	-0.00048
2.103667	-0.12112	-0.00095
2.117	-0.12112	-0.00191
2.130333	-0.12112	-0.00191
2.143667	-0.12255	-0.00238
2.157	-0.12445	-0.00286
2.170333	-0.12636	-0.00286
2.183667	-0.12779	-0.00334
2.197	-0.13018	-0.00381
2.210333	-0.13351	-0.00429
2.223667	-0.13685	-0.00477
2.237	-0.13924	-0.00525
2.250333	-0.14019	-0.00572
2.263667	-0.14067	-0.0062
2.277	-0.14019	-0.0062
2.290333	-0.13781	-0.00525
2.303667	-0.13447	-0.00381
2.317	-0.13208	-0.00286
2.330333	-0.13161	-0.00238
2.343667	-0.13256	-0.00191
2.357	-0.13399	-0.00191
2.370333	-0.13638	-0.00238
2.383667	-0.13924	-0.00286
2.397	-0.14162	-0.00334
2.410333	-0.14305	-0.00381
2.423667	-0.14305	-0.00334
2.437	-0.1421	-0.00334
2.450333	-0.14162	-0.00286
2.463667	-0.14257	-0.00238
2.477	-0.14257	-0.00191
2.490333	-0.14257	-0.00143
2.503667	-0.1421	-0.00048
2.517	-0.14257	0.000477
2.530333	-0.1421	0.001431
2.543667	-0.14114	0.001907
2.557	-0.14114	0.001907
2.570333	-0.14162	0.001431
2.583667	-0.14353	0.000477
2.597	-0.14591	-0.00048
2.610333	-0.14782	-0.00143
2.623667	-0.14925	-0.00191
2.637	-0.1502	-0.00191
2.650333	-0.15116	-0.00238
2.663667	-0.15211	-0.00286
2.677	-0.15306	-0.00238
2.690333	-0.15402	-0.00191
2.703667	-0.15497	-0.00191
2.717	-0.15593	-0.00191
2.730333	-0.15593	-0.00143
2.743667	-0.15402	-0.00095
2.757	-0.15163	-0.00048
2.770333	-0.14973	-0.00095
2.783667	-0.1483	-0.00095
2.797	-0.14734	-0.00048
2.810333	-0.14687	0.000477
2.823667	-0.14687	0.000954
2.837	-0.14734	0.001907
2.850333	-0.14925	0.002861
2.863667	-0.15163	0.002861
2.877	-0.1545	0.002384
2.890333	-0.15736	0.001907
2.903667	-0.15974	0.000954
2.917	-0.16212	-0.00048
2.930333	-0.16308	-0.00095
2.943667	-0.16308	-0.00143
2.957	-0.16308	-0.00095
2.970333	-0.16308	0
2.983667	-0.16308	0.000477
2.997	-0.16165	0.000954
3.010333	-0.15974	0.000954
3.023667	-0.15831	0.000954
3.037	-0.15688	0
3.050333	-0.15593	-0.00095
3.063667	-0.15497	-0.00191
3.077	-0.1545	-0.00238
3.090333	-0.1545	-0.00238
3.103667	-0.15354	-0.00238
3.117	-0.15163	-0.00238
3.130333	-0.1483	-0.00143
3.143667	-0.144	-0.00048
3.157	-0.13781	0
3.170333	-0.13018	0.000477
3.183667	-0.1235	0.000477
3.197	-0.1173	0.000477
3.210333	-0.1111	0.000477
3.223667	-0.1049	0.000477
3.237	-0.10014	0.000477
3.250333	-0.09584	0.000477
3.263667	-0.09108	0.000954
3.277	-0.0844	0.001431
3.290333	-0.07725	0.001907
3.303667	-0.0701	0.002384
3.317	-0.06247	0.003338
3.330333	-0.05388	0.003815
3.343667	-0.04435	0.004292
3.357	-0.03481	0.004768
3.370333	-0.02575	0.005245
3.383667	-0.01764	0.006199
3.397	-0.00906	0.006199
3.410333	0	0.005722
3.423667	0.009537	0.006199
3.437	0.020027	0.006199
3.450333	0.030994	0.006676
3.463667	0.042915	0.007629
3.477	0.055313	0.008583
3.490333	0.06628	0.009537
3.503667	0.076771	0.010014
3.517	0.087738	0.01049
3.530333	0.098228	0.01049
3.543667	0.108719	0.010014
3.557	0.119686	0.010014
3.570333	0.131607	0.010014
3.583667	0.143051	0.010967
3.597	0.153542	0.011921
3.610333	0.163078	0.012398
3.623667	0.170231	0.012875
3.637	0.17643	0.013828
3.650333	0.180721	0.014305
3.663667	0.183582	0.014305
3.677	0.18549	0.014305
3.690333	0.18692	0.013828
3.703667	0.187874	0.014305
3.717	0.187874	0.014305
3.730333	0.18692	0.013828
3.743667	0.18549	0.013828
3.757	0.182152	0.013828
3.770333	0.17643	0.012398
3.783667	0.170231	0.010014
3.797	0.164032	0.008106
3.810333	0.157833	0.006676
3.823667	0.152588	0.005245
3.837	0.147343	0.003815
3.850333	0.142574	0.003338
3.863667	0.137329	0.003815
3.877	0.130653	0.003815
3.890333	0.123024	0.002861
3.903667	0.114441	0.002384
3.917	0.106335	0.001431
3.930333	0.099182	0.000954
3.943667	0.094414	0.000954
3.957	0.091076	0.001431
3.970333	0.088692	0.001907
3.983667	0.087261	0.001907
3.997	0.085354	0.001907
4.010333	0.083447	0.001907
4.023667	0.080585	0.001431
4.037	0.077248	0.001431
4.050333	0.074387	0.001907
4.063667	0.071526	0.002861
4.077	0.070095	0.003815
4.090333	0.068665	0.004768
4.103667	0.067711	0.006676
4.117	0.066757	0.00906
4.130333	0.06628	0.011444
4.143667	0.065804	0.013351
4.157	0.06628	0.015736
4.170333	0.06628	0.018597
4.183667	0.066757	0.021458
4.197	0.066757	0.023842
4.210333	0.06628	0.025749
4.223667	0.06628	0.02861
4.237	0.066757	0.031471
4.250333	0.067711	0.035286
4.263667	0.068665	0.038624
4.277	0.070572	0.042439
4.290333	0.072479	0.04673
4.303667	0.074387	0.051022
4.317	0.076294	0.055313
4.330333	0.078678	0.059605
4.343667	0.080585	0.063896
4.357	0.082493	0.067234
4.370333	0.085354	0.070572
4.383667	0.089169	0.07391
4.397	0.09346	0.077724
4.410333	0.098705	0.081539
4.423667	0.103474	0.085354
4.437	0.107765	0.089645
4.450333	0.111103	0.093937
4.463667	0.112057	0.098228
4.477	0.111103	0.102043
4.490333	0.109673	0.105858
4.503667	0.109673	0.110626
4.517	0.111103	0.116825
4.530333	0.113487	0.123501
4.543667	0.115395	0.130653
4.557	0.117302	0.13876
4.570333	0.118256	0.146866
4.583667	0.118256	0.155449
4.597	0.117302	0.163555
4.610333	0.114918	0.172138
4.623667	0.113964	0.181198
4.637	0.113487	0.191212
4.650333	0.113487	0.202179
4.663667	0.11301	0.2141
4.677	0.112534	0.226974
4.690333	0.112057	0.239849
4.703667	0.11158	0.252724
4.717	0.111103	0.266075
4.730333	0.11158	0.279903
4.743667	0.112057	0.292778
4.757	0.112534	0.305176
4.770333	0.113487	0.31805
4.783667	0.115395	0.331402
4.797	0.117302	0.34523
4.810333	0.118256	0.359535
4.823667	0.118732	0.374794
4.837	0.118732	0.391483
4.850333	0.118256	0.408173
4.863667	0.116825	0.425339
4.877	0.114918	0.442028
4.890333	0.113964	0.458717
4.903667	0.114441	0.475883
4.917	0.115871	0.493526
4.930333	0.118256	0.511169
4.943667	0.120163	0.528336
4.957	0.121593	0.545502
4.970333	0.12207	0.562668
4.983667	0.121593	0.579357
4.997	0.120163	0.596046
5.010333	0.117302	0.612736
5.023667	0.114441	0.629902
5.037	0.112057	0.647545
5.050333	0.109673	0.665665
5.063667	0.105381	0.683784
5.077	0.101089	0.701427
5.090333	0.096798	0.71907
5.103667	0.093937	0.736713
5.117	0.091553	0.75388
5.130333	0.090122	0.771999
5.143667	0.089645	0.789642
5.157	0.089169	0.807285
5.170333	0.087738	0.825405
5.183667	0.085831	0.843048
5.197	0.082493	0.860691
5.210333	0.079155	0.877857
5.223667	0.074387	0.894547
5.237	0.070095	0.911236
5.250333	0.065804	0.927925
5.263667	0.061989	0.944138
5.277	0.058174	0.96035
5.290333	0.053883	0.977039
5.303667	0.050068	0.993729
5.317	0.046253	1.010895
5.330333	0.041962	1.028538
5.343667	0.037193	1.046658
5.357	0.031948	1.065254
5.370333	0.026703	1.083851
5.383667	0.021935	1.102924
5.397	0.016689	1.122952
5.410333	0.011444	1.142979
5.423667	0.006676	1.163006
5.437	0.001907	1.182079
5.450333	-0.00238	1.201153
5.463667	-0.00572	1.220703
5.477	-0.00906	1.238823
5.490333	-0.0124	1.256943
5.503667	-0.01526	1.274586
5.517	-0.01669	1.292706
5.530333	-0.0186	1.310349
5.543667	-0.02146	1.327991
5.557	-0.0248	1.345158
5.570333	-0.0267	1.362324
5.583667	-0.02766	1.379013
5.597	-0.02766	1.395702
5.610333	-0.0267	1.412392
5.623667	-0.02432	1.429558
5.637	-0.02003	1.446724
5.650333	-0.01574	1.463413
5.663667	-0.01192	1.480579
5.677	-0.00906	1.497746
5.690333	-0.00763	1.514435
5.703667	-0.0062	1.531124
5.717	-0.00525	1.547337
5.730333	-0.00429	1.563072
5.743667	-0.00191	1.579285
5.757	0.000954	1.59502
5.770333	0.005722	1.611233
5.783667	0.012875	1.627922
5.797	0.01955	1.645088
5.810333	0.025749	1.661777
5.823667	0.030994	1.678467
5.837	0.037193	1.695156
5.850333	0.043392	1.710415
5.863667	0.049591	1.725674
5.877	0.055313	1.740456
5.890333	0.061035	1.754761
5.903667	0.067234	1.769066
5.917	0.072956	1.783848
5.930333	0.078201	1.798153
5.943667	0.08297	1.812935
5.957	0.087738	1.82724
5.970333	0.092506	1.841068
5.983667	0.096798	1.855373
5.997	0.099659	1.869202
6.010333	0.102043	1.882553
6.023667	0.104904	1.895428
6.037	0.108242	1.909256
6.050333	0.112057	1.922607
6.063667	0.116825	1.935959
6.077	0.121593	1.948833
6.090333	0.127316	1.961231
6.103667	0.131607	1.973152
6.117	0.135422	1.984596
6.130333	0.139236	1.99604
6.143667	0.142097	2.007484
6.157	0.145435	2.018452
6.170333	0.148296	2.029896
6.183667	0.151157	2.041817
6.197	0.154495	2.052784
6.210333	0.159264	2.063751
6.223667	0.164986	2.074718
6.237	0.170231	2.085209
6.250333	0.175953	2.094746
6.263667	0.181675	2.104282
6.277	0.187397	2.113819
6.290333	0.191212	2.123833
6.303667	0.194073	2.133846
6.317	0.197887	2.14386
6.330333	0.202179	2.153873
6.343667	0.205994	2.163887
6.357	0.209808	2.173424
6.370333	0.213623	2.182961
6.383667	0.216961	2.192497
6.397	0.217915	2.202034
6.410333	0.217915	2.210617
6.423667	0.218391	2.2192
6.437	0.219345	2.227306
6.450333	0.220299	2.234936
6.463667	0.220299	2.242565
6.477	0.220776	2.249718
6.490333	0.222206	2.25687
6.503667	0.22316	2.264023
6.517	0.22316	2.271652
6.530333	0.222683	2.279282
6.543667	0.222206	2.286911
6.557	0.222683	2.295017
6.570333	0.22316	2.303123
6.583667	0.223637	2.311707
6.597	0.222683	2.319813
6.610333	0.221729	2.328396
6.623667	0.220776	2.336979
6.637	0.220299	2.346039
6.650333	0.218868	2.354145
6.663667	0.216484	2.362728
6.677	0.2141	2.370358
6.690333	0.211239	2.37751
6.703667	0.207901	2.384186
6.717	0.203133	2.389908
6.730333	0.197411	2.395153
6.743667	0.191689	2.400398
6.757	0.186443	2.405167
6.770333	0.181675	2.409935
6.783667	0.178814	2.414703
6.797	0.177383	2.419949
6.810333	0.177383	2.425194
6.823667	0.178337	2.430916
6.837	0.179768	2.436638
6.850333	0.181675	2.441883
6.863667	0.183582	2.447128
6.877	0.184059	2.451897
6.890333	0.183582	2.456188
6.903667	0.182629	2.46048
6.917	0.181675	2.465248
6.930333	0.178814	2.470016
6.943667	0.174522	2.474785
6.957	0.169277	2.479553
6.970333	0.163555	2.483845
6.983667	0.156879	2.488136
6.997	0.149727	2.491951
7.010333	0.142574	2.495289
7.023667	0.135899	2.498627
7.037	0.13113	2.501965
7.050333	0.127792	2.505302
7.063667	0.124454	2.509594
7.077	0.121117	2.513885
7.090333	0.116825	2.518177
7.103667	0.112057	2.522469
7.117	0.105381	2.52676
7.130333	0.097752	2.531528
7.143667	0.089169	2.535343
7.157	0.081539	2.539635
7.170333	0.07391	2.543926
7.183667	0.06485	2.547264
7.197	0.053883	2.550125
7.210333	0.040531	2.552509
7.223667	0.023842	2.55537
7.237	0.003338	2.557755
7.250333	-0.02098	2.560616
7.263667	-0.05007	2.563953
7.277	-0.08392	2.567768
7.290333	-0.12493	2.571583
7.303667	-0.17357	2.575397
7.317	-0.23317	2.579212
7.330333	-0.30327	2.583027
7.343667	-0.38481	2.586842
7.357	-0.47779	2.590179
7.370333	-0.58317	2.593517
7.383667	-0.70047	2.596855
7.397	-0.82779	2.60067
7.410333	-0.96321	2.604008
7.423667	-1.10531	2.608299
7.437	-1.25217	2.612591
7.450333	-1.40095	2.617836
7.463667	-1.5502	2.624035
7.477	-1.69945	2.630234
7.490333	-1.84774	2.637386
7.503667	-1.9927	2.644062
7.517	-2.13194	2.651215
7.530333	-2.26164	2.658844
7.543667	-2.38132	2.666473
7.557	-2.48814	2.67458
7.570333	-2.57921	2.68364
7.583667	-2.65408	2.693176
7.597	-2.71225	2.70462
7.610333	-2.75326	2.717495
7.623667	-2.77615	2.731323
7.637	-2.78139	2.746105
7.650333	-2.76947	2.762318
7.663667	-2.74086	2.779484
7.677	-2.69604	2.798557
7.690333	-2.63739	2.818584
7.703667	-2.56491	2.840519
7.717	-2.47622	2.864361
7.730333	-2.36893	2.890587
7.743667	-2.24304	2.917767
7.757	-2.09808	2.947807
7.770333	-1.93024	2.980232
7.783667	-1.73759	3.015995
7.797	-1.51968	3.054619
7.810333	-1.27554	3.097057
7.823667	-1.0066	3.143787
7.837	-0.71478	3.193855
7.850333	-0.40388	3.246307
7.863667	-0.07582	3.30162
7.877	0.265598	3.358841
7.890333	0.615597	3.417015
7.903667	0.968456	3.476143
7.917	1.321316	3.534317
7.930333	1.667023	3.591537
7.943667	1.997471	3.645897
7.957	2.30217	3.695965
7.970333	2.573013	3.740788
7.983667	2.806187	3.778934
7.997	2.999783	3.810406
8.010333	3.156662	3.835678
8.023667	3.28207	3.853798
8.037	3.387451	3.868103
8.050333	3.491402	3.880501
8.063667	3.626823	3.894806
8.077	3.853798	3.915787
8.090333	4.281044	3.949642
8.103667	5.059242	4.003048
8.117	6.279469	4.076481
8.130333	7.811546	4.152775
8.143667	9.261131	4.197598
8.157	10.1409	4.171848
8.170333	10.08797	4.050732
8.183667	8.943558	3.828049
8.197	6.743431	3.511906
8.210333	3.765106	3.129482
8.223667	0.512123	2.72274
8.237	-2.47526	2.336502
8.250333	-4.85897	1.998425
8.263667	-6.57129	1.715183
8.277	-7.70998	1.484394
8.290333	-8.42142	1.298904
8.303667	-8.8439	1.152992
8.317	-9.08232	1.039028
8.330333	-9.202	0.951767
8.343667	-9.22823	0.887394
8.357	-9.15003	0.844002
8.370333	-8.94022	0.82016
8.383667	-8.58355	0.814915
8.397	-8.09813	0.827312
8.410333	-7.53736	0.854015
8.423667	-6.97088	0.889301
8.437	-6.46257	0.928402
8.450333	-6.04916	0.965595
8.463667	-5.72968	0.999451
8.477	-5.46694	1.028538
8.490333	-5.21374	1.054764
8.503667	-4.93431	1.080513
8.517	-4.62151	1.107216
8.530333	-4.29058	1.134872
8.543667	-3.96061	1.163483
8.557	-3.63874	1.192093
8.570333	-3.31354	1.22118
8.583667	-2.96926	1.251698
8.597	-2.59972	1.283646
8.610333	-2.21252	1.317024
8.623667	-1.82438	1.351357
8.637	-1.45245	1.383781
8.650333	-1.11723	1.414299
8.663667	-0.83828	1.441002
8.677	-0.62323	1.464367
8.690333	-0.47064	1.482487
8.703667	-0.37432	1.496315
8.717	-0.32949	1.506329
8.730333	-0.32425	1.512527
8.743667	-0.33331	1.515388
8.757	-0.3233	1.517296
8.770333	-0.26751	1.520634
8.783667	-0.15688	1.527309
8.797	-0.00572	1.538754
8.810333	0.160217	1.553535
8.823667	0.312328	1.570225
8.837	0.434875	1.587868
8.850333	0.525475	1.605034
8.863667	0.594616	1.621723
8.877	0.658989	1.637459
8.890333	0.728607	1.652241
8.903667	0.797749	1.667976
8.917	0.851631	1.682758
8.930333	0.872135	1.695633
8.943667	0.848293	1.705647
8.957	0.777245	1.712799
8.970333	0.669956	1.716137
8.983667	0.550747	1.716137
8.997	0.450611	1.71423
9.010333	0.392914	1.713753
9.023667	0.386715	1.716137
9.037	0.426769	1.721859
9.050333	0.495434	1.730442
9.063667	0.572681	1.740932
9.077	0.638485	1.752377
9.090333	0.680447	1.763344
9.103667	0.694275	1.771927
9.117	0.685692	1.778603
9.130333	0.665665	1.783371
9.143667	0.645161	1.786232
9.157	0.632286	1.789093
9.170333	0.630856	1.791477
9.183667	0.641346	1.794338
9.197	0.657558	1.798153
9.210333	0.671387	1.802921
9.223667	0.671387	1.807213
9.237	0.652313	1.811028
9.250333	0.611782	1.812935
9.263667	0.556469	1.812935
9.277	0.497341	1.811028
9.290333	0.445366	1.808643
9.303667	0.409126	1.806259
9.317	0.392914	1.805782
9.330333	0.393867	1.806259
9.343667	0.405788	1.807213
9.357	0.419617	1.80912
9.370333	0.428677	1.810551
9.383667	0.430107	1.811981
9.397	0.423908	1.811981
9.410333	0.413418	1.811504
9.423667	0.401497	1.810551
9.437	0.391483	1.809597
9.450333	0.386715	1.808643
9.463667	0.387669	1.808167
9.477	0.392914	1.808167
9.490333	0.40102	1.808167
9.503667	0.410557	1.808643
9.517	0.42057	1.80912
9.530333	0.430107	1.809597
9.543667	0.437737	1.80912
9.557	0.442028	1.808643
9.570333	0.442028	1.80769
9.583667	0.43726	1.807213
9.597	0.425816	1.806736
9.610333	0.409603	1.804829
9.623667	0.39053	1.803398
9.637	0.371933	1.801014
9.650333	0.355721	1.798153
9.663667	0.341892	1.794815
9.677	0.331879	1.791
9.690333	0.32568	1.787663
9.703667	0.321865	1.784325
9.717	0.319481	1.780987
9.730333	0.318527	1.778126
9.743667	0.318527	1.774788
9.757	0.319958	1.77145
9.770333	0.321865	1.768589
9.783667	0.324249	1.765728
9.797	0.326157	1.763344
9.810333	0.327587	1.760483
9.823667	0.329494	1.758575
9.837	0.331402	1.756191
9.850333	0.332355	1.75333
9.863667	0.333309	1.749992
9.877	0.33474	1.746178
9.890333	0.337124	1.742363
9.903667	0.341892	1.739025
9.917	0.349998	1.736641
9.930333	0.361919	1.734734
9.943667	0.378132	1.733303
9.957	0.396729	1.732349
9.970333	0.41151	1.730919
9.983667	0.414371	1.728535
9.997	0.398159	1.72472
10.01033	0.360012	1.719475
10.02367	0.302315	1.713276
10.037	0.23222	1.705647
10.05033	0.164509	1.696587
10.06367	0.11301	1.688004
10.077	0.087261	1.680374
10.09033	0.087738	1.673222
10.10367	0.109673	1.6675
10.117	0.144005	1.663208
10.13033	0.181198	1.65987
10.14367	0.211239	1.657009
10.157	0.231743	1.653671
10.17033	0.243664	1.650333
10.18367	0.25034	1.646519
10.197	0.253677	1.642227
10.21033	0.256062	1.637936
10.22367	0.257969	1.633644
10.237	0.259399	1.628876
10.25033	0.259876	1.624584
10.26367	0.259399	1.620293
10.277	0.257969	1.616478
10.29033	0.256062	1.612186
10.30367	0.253677	1.607895
10.317	0.253201	1.60408
10.33033	0.252724	1.599312
10.34367	0.252724	1.594543
10.357	0.25177	1.589775
10.37033	0.25034	1.58453
10.38367	0.248909	1.578808
10.397	0.247478	1.572609
10.41033	0.246048	1.566887
10.42367	0.244617	1.561165
10.437	0.244141	1.55592
10.45033	0.245571	1.551151
10.46367	0.246525	1.545906
10.477	0.246048	1.541138
10.49033	0.243664	1.536369
10.50367	0.24128	1.531124
10.517	0.239372	1.525402
10.53033	0.237465	1.520157
10.54367	0.235558	1.514912
10.557	0.234127	1.51062
10.57033	0.23365	1.506329
10.58367	0.23365	1.502991
10.597	0.234127	1.499653
10.61033	0.234127	1.496315
10.62367	0.233173	1.4925
10.637	0.231743	1.488209
10.65033	0.229836	1.484394
10.66367	0.228405	1.481056
10.677	0.226498	1.477718
10.69033	0.225067	1.47438
10.70367	0.225067	1.471996
10.717	0.226974	1.469612
10.73033	0.228882	1.467228
10.74367	0.228882	1.464367
10.757	0.227928	1.461029
10.77033	0.226021	1.457691
10.78367	0.224113	1.45483
10.797	0.222206	1.451015
10.81033	0.219822	1.447678
10.82367	0.218391	1.444817
10.837	0.218868	1.441956
10.85033	0.219345	1.439571
10.86367	0.218868	1.43671
10.877	0.218391	1.433372
10.89033	0.218391	1.430511
10.90367	0.217915	1.426697
10.917	0.216484	1.422405
10.93033	0.2141	1.417637
10.94367	0.211239	1.413822
10.957	0.208855	1.410484
10.97033	0.206947	1.4081
10.98367	0.205994	1.405716
10.997	0.205517	1.403332
11.01033	0.205994	1.399994
11.02367	0.206947	1.396179
11.037	0.207901	1.391888
11.05033	0.208378	1.387596
11.06367	0.206947	1.383305
11.077	0.204563	1.379967
11.09033	0.201702	1.377106
11.10367	0.199318	1.374245
11.117	0.196934	1.371384
11.13033	0.195026	1.368999
11.14367	0.193596	1.366615
11.157	0.192642	1.363754
11.17033	0.192165	1.361847
11.18367	0.191212	1.35994
11.197	0.188351	1.357555
11.21033	0.18549	1.354694
11.22367	0.181675	1.35088
11.237	0.17786	1.347065
11.25033	0.173569	1.34325
11.26367	0.1688	1.339436
11.277	0.163555	1.335621
11.29033	0.157356	1.332283
11.30367	0.151634	1.329422
11.317	0.146389	1.326561
11.33033	0.141144	1.323223
11.34367	0.136852	1.320839
11.357	0.132561	1.318455
11.37033	0.128746	1.315594
11.38367	0.124454	1.312733
11.397	0.119209	1.309395
11.41033	0.114441	1.306057
11.42367	0.110626	1.302719
11.437	0.106335	1.299381
11.45033	0.102043	1.295567
11.46367	0.099659	1.292706
11.477	0.098228	1.289845
11.49033	0.097275	1.286983
11.50367	0.094414	1.283646
11.517	0.09203	1.280785
11.53033	0.090122	1.2784
11.54367	0.088692	1.275063
11.557	0.086308	1.271725
11.57033	0.0844	1.26791
11.58367	0.083447	1.265049
11.597	0.083447	1.262188
11.61033	0.08297	1.259327
11.62367	0.082016	1.256466
11.637	0.082016	1.254082
11.65033	0.0844	1.251221
11.66367	0.087261	1.24836
11.677	0.089645	1.245022
11.69033	0.091553	1.241684
11.70367	0.094891	1.238346
11.717	0.097752	1.235485
11.73033	0.100136	1.232147
11.74367	0.101566	1.229286
11.757	0.102997	1.225471
11.77033	0.105381	1.22261
11.78367	0.106812	1.219749
11.797	0.107765	1.216888
11.81033	0.108242	1.214027
11.82367	0.109196	1.211643
11.837	0.110149	1.209259
11.85033	0.11158	1.206875
11.86367	0.113487	1.203537
11.877	0.115395	1.200199
11.89033	0.117779	1.196384
11.90367	0.12064	1.193047
11.917	0.123024	1.189232
11.93033	0.125408	1.185894
11.94367	0.127316	1.182556
11.957	0.127792	1.179218
11.97033	0.127792	1.17588
11.98367	0.127792	1.172543
11.997	0.127792	1.169205
12.01033	0.128269	1.16539
12.02367	0.128746	1.161575
12.037	0.130177	1.158714
12.05033	0.132561	1.155853
12.06367	0.134468	1.152992
12.077	0.136375	1.150131
12.09033	0.13876	1.147747
12.10367	0.141144	1.145363
12.117	0.142097	1.142502
12.13033	0.142097	1.139641
12.14367	0.141621	1.13678
12.157	0.141621	1.133919
12.17033	0.142574	1.130581
12.18367	0.143528	1.12772
12.197	0.144482	1.124382
12.21033	0.144958	1.120567
12.22367	0.144482	1.117229
12.237	0.143528	1.113415
12.25033	0.141621	1.1096
12.26367	0.13876	1.106739
12.277	0.136375	1.103878
12.29033	0.135422	1.101494
12.30367	0.135422	1.099586
12.317	0.135422	1.097679
12.33033	0.135422	1.095295
12.34367	0.135899	1.092434
12.357	0.136852	1.089573
12.37033	0.138283	1.087189
12.38367	0.13876	1.084328
12.397	0.139236	1.081467
12.41033	0.139236	1.078606
12.42367	0.13876	1.075268
12.437	0.137806	1.071453
12.45033	0.137329	1.068115
12.46367	0.137806	1.065254
12.477	0.137806	1.06287
12.49033	0.137329	1.060963
12.50367	0.137329	1.059055
12.517	0.137329	1.058102
12.53033	0.136375	1.056194
12.54367	0.133991	1.05381
12.557	0.132561	1.051903
12.57033	0.132561	1.049995
12.58367	0.133038	1.048088
12.597	0.133038	1.046181
12.61033	0.133514	1.043797
12.62367	0.134468	1.041412
12.637	0.134468	1.039028
12.65033	0.133038	1.036167
12.66367	0.130653	1.033306
12.677	0.128269	1.029968
12.69033	0.125885	1.02663
12.70367	0.123501	1.023769
12.717	0.122547	1.020908
12.73033	0.122547	1.018047
12.74367	0.123501	1.015186
12.757	0.125408	1.012802
12.77033	0.127316	1.010895
12.78367	0.130177	1.008511
12.797	0.132561	1.006603
12.81033	0.134945	1.005173
12.82367	0.136375	1.002789
12.837	0.135899	1.000881
12.85033	0.134945	0.998497
12.86367	0.133514	0.995636
12.877	0.132561	0.993252
12.89033	0.131607	0.991344
12.90367	0.13113	0.98896
12.917	0.13113	0.986576
12.93033	0.130653	0.984192
12.94367	0.130653	0.982285
12.957	0.130653	0.9799
12.97033	0.13113	0.977039
12.98367	0.132084	0.974655
12.997	0.133038	0.972748
13.01033	0.133991	0.97084
13.02367	0.135422	0.96941
13.037	0.136375	0.967503
13.05033	0.136375	0.965595
13.06367	0.136375	0.963211
13.077	0.137806	0.96035
13.09033	0.13876	0.957489
13.10367	0.14019	0.954628
13.117	0.141621	0.952244
13.13033	0.143528	0.94986
13.14367	0.145912	0.947952
13.157	0.147343	0.946045
13.17033	0.148773	0.944138
13.18367	0.150204	0.94223
13.197	0.150681	0.939846
13.21033	0.150204	0.937462
13.22367	0.14925	0.935078
13.237	0.148773	0.932693
13.25033	0.14925	0.930309
13.26367	0.149727	0.927448
13.277	0.149727	0.924587
13.29033	0.14925	0.921726
13.30367	0.148773	0.919342
13.317	0.148296	0.917435
13.33033	0.14782	0.915527
13.34367	0.148296	0.91362
13.357	0.148773	0.911713
13.37033	0.14925	0.910282
13.38367	0.150204	0.908852
13.397	0.151634	0.906944
13.41033	0.151634	0.905037
13.42367	0.151157	0.902653
13.437	0.150204	0.900269
13.45033	0.151157	0.897408
13.46367	0.152588	0.894547
13.477	0.153065	0.891685
13.49033	0.154495	0.889778
13.50367	0.157356	0.888824
13.517	0.161171	0.887871
13.53033	0.163078	0.88644
13.54367	0.164032	0.88501
13.557	0.165462	0.882626
13.57033	0.165939	0.880241
13.58367	0.165462	0.87738
13.597	0.163555	0.874519
13.61033	0.162125	0.871658
13.62367	0.160217	0.870228
13.637	0.159264	0.868797
13.65033	0.158787	0.867844
13.66367	0.15831	0.866413
13.677	0.157833	0.864506
13.69033	0.156879	0.862598
13.70367	0.155449	0.860214
13.717	0.153542	0.85783
13.73033	0.152111	0.855923
13.74367	0.151157	0.853539
13.757	0.151157	0.851631
13.77033	0.152588	0.850201
13.78367	0.154495	0.84877
13.797	0.156403	0.84734
13.81033	0.156403	0.845432
13.82367	0.154972	0.843048
13.837	0.153542	0.840187
13.85033	0.153065	0.837326
13.86367	0.153542	0.834465
13.877	0.154018	0.831127
13.89033	0.154972	0.827789
13.90367	0.155449	0.825882
13.917	0.155449	0.824451
13.93033	0.154495	0.823021
13.94367	0.153542	0.822067
13.957	0.152588	0.820637
13.97033	0.152111	0.819206
13.98367	0.151634	0.817299
13.997	0.151634	0.815392
14.01033	0.150681	0.813961
14.02367	0.149727	0.813007
14.037	0.148773	0.8111
14.05033	0.14782	0.809193
14.06367	0.146866	0.807762
14.077	0.146389	0.805855
14.09033	0.145912	0.803947
14.10367	0.144958	0.801563
14.117	0.144958	0.800133
14.13033	0.144482	0.799656
14.14367	0.144482	0.798225
14.157	0.144958	0.795841
14.17033	0.145912	0.793457
14.18367	0.145435	0.790596
14.197	0.144482	0.788212
14.21033	0.143051	0.785351
14.22367	0.142097	0.78249
14.237	0.141144	0.780106
14.25033	0.139713	0.778198
14.26367	0.138283	0.775814
14.277	0.137806	0.773907
14.29033	0.13876	0.771999
14.30367	0.139713	0.770569
14.317	0.14019	0.769615
14.33033	0.141144	0.768185
14.34367	0.142097	0.767231
14.357	0.143528	0.765324
14.37033	0.144958	0.763416
14.38367	0.146389	0.761032
14.397	0.14782	0.758648
14.41033	0.14925	0.756264
14.42367	0.151157	0.754833
14.437	0.154018	0.752926
14.45033	0.157833	0.751495
14.46367	0.162125	0.750542
14.477	0.166416	0.749588
14.49033	0.171661	0.748158
14.50367	0.17643	0.746727
14.517	0.179291	0.745773
14.53033	0.179291	0.74482
14.54367	0.176907	0.743389
14.557	0.174046	0.741482
14.57033	0.171661	0.739574
14.58367	0.169754	0.737667
14.597	0.1688	0.734806
14.61033	0.169754	0.732422
14.62367	0.171185	0.730038
14.637	0.172615	0.727654
14.65033	0.174522	0.725269
14.66367	0.175953	0.723362
14.677	0.176907	0.721455
14.69033	0.176907	0.71907
14.70367	0.176907	0.717163
14.717	0.17643	0.715256
14.73033	0.174046	0.713825
14.74367	0.171185	0.712872
14.757	0.168324	0.711441
14.77033	0.165939	0.710487
14.78367	0.164509	0.710011
14.797	0.162601	0.709057
14.81033	0.160217	0.708103
14.82367	0.157833	0.70715
14.837	0.155926	0.706196
14.85033	0.154972	0.704765
14.86367	0.153542	0.703335
14.877	0.152588	0.700951
14.89033	0.152111	0.69809
14.90367	0.150681	0.695229
14.917	0.148296	0.692844
14.93033	0.144958	0.691414
14.94367	0.142097	0.69046
14.957	0.140667	0.689983
14.97033	0.139713	0.689507
14.98367	0.139236	0.688553
14.997	0.139236	0.687599
15.01033	0.139236	0.685692
15.02367	0.137806	0.683784
15.037	0.134945	0.681877
15.05033	0.131607	0.67997
15.06367	0.128269	0.678539
15.077	0.125885	0.677109
15.09033	0.123978	0.675201
15.10367	0.123024	0.673294
15.117	0.121593	0.67091
15.13033	0.121593	0.669479
15.14367	0.12207	0.667572
15.157	0.124931	0.666142
15.17033	0.127792	0.665188
15.18367	0.130653	0.664711
15.197	0.132084	0.664234
15.21033	0.133038	0.662804
15.22367	0.132561	0.661373
15.237	0.1297	0.659466
15.25033	0.125408	0.657558
15.26367	0.122547	0.655174
15.277	0.121117	0.65279
15.29033	0.119686	0.650883
15.30367	0.118732	0.649929
15.317	0.117779	0.648499
15.33033	0.117779	0.647545
15.34367	0.117302	0.646591
15.357	0.116825	0.645638
15.37033	0.117302	0.644207
15.38367	0.118256	0.642776
15.397	0.118256	0.641346
15.41033	0.117779	0.639915
15.42367	0.116825	0.638485
15.437	0.116348	0.636578
15.45033	0.115395	0.635147
15.46367	0.113487	0.633717
15.477	0.112057	0.632286
15.49033	0.111103	0.631332
15.50367	0.109196	0.629425
15.517	0.105858	0.627041
15.53033	0.102997	0.62561
15.54367	0.101566	0.62418
15.557	0.100613	0.623226
15.57033	0.100136	0.621796
15.58367	0.100613	0.620365
15.597	0.101566	0.619411
15.61033	0.102997	0.617981
15.62367	0.103474	0.616074
15.637	0.103951	0.613689
15.65033	0.104427	0.611305
15.66367	0.103951	0.609398
15.677	0.102997	0.607967
15.69033	0.102043	0.606537
15.70367	0.100613	0.605106
15.717	0.099659	0.603199
15.73033	0.098705	0.602245
15.74367	0.097752	0.601292
15.757	0.096798	0.600815
15.77033	0.096321	0.599861
15.78367	0.095367	0.598431
15.797	0.094414	0.597
15.81033	0.09346	0.59557
15.82367	0.092506	0.593662
15.837	0.092506	0.591755
15.85033	0.092983	0.589371
15.86367	0.093937	0.588417
15.877	0.096321	0.58794
15.89033	0.098705	0.58794
15.90367	0.100613	0.587463
15.917	0.102043	0.586033
15.93033	0.101566	0.584126
15.94367	0.098705	0.582218
15.957	0.094414	0.579834
15.97033	0.090122	0.57745
15.98367	0.086308	0.575542
15.997	0.084877	0.574112
16.01033	0.086784	0.573635
16.02367	0.089645	0.572681
16.037	0.092983	0.571251
16.05033	0.095844	0.569344
16.06367	0.098228	0.567913
16.077	0.099659	0.566959
16.09033	0.100613	0.565529
16.10367	0.101089	0.564575
16.117	0.102043	0.564098
16.13033	0.103951	0.563145
16.14367	0.105381	0.562668
16.157	0.106812	0.561237
16.17033	0.107288	0.560284
16.18367	0.107765	0.55933
16.197	0.107765	0.557899
16.21033	0.107765	0.556946
16.22367	0.108242	0.555992
16.237	0.108719	0.555038
16.25033	0.108719	0.554085
16.26367	0.109673	0.552654
16.277	0.11158	0.551224
16.29033	0.113964	0.55027
16.30367	0.115871	0.549793
16.317	0.117302	0.549316
16.33033	0.118256	0.548363
16.34367	0.118732	0.547886
16.357	0.118732	0.547409
16.37033	0.118256	0.546455
16.38367	0.117779	0.545025
16.397	0.118256	0.544071
16.41033	0.119209	0.543118
16.42367	0.12064	0.542164
16.437	0.12207	0.540733
16.45033	0.123978	0.53978
16.46367	0.125408	0.538349
16.477	0.125885	0.537395
16.49033	0.124931	0.535965
16.50367	0.123501	0.534534
16.517	0.122547	0.533581
16.53033	0.121117	0.53215
16.54367	0.119686	0.53072
16.557	0.119686	0.529289
16.57033	0.12064	0.527859
16.58367	0.123024	0.526905
16.597	0.124931	0.526428
16.61033	0.126362	0.525951
16.62367	0.126839	0.524998
16.637	0.126839	0.524521
16.65033	0.126362	0.524044
16.66367	0.125408	0.52309
16.677	0.123978	0.52166
16.69033	0.122547	0.520706
16.70367	0.12207	0.519753
16.717	0.12207	0.518799
16.73033	0.122547	0.517845
16.74367	0.122547	0.516891
16.757	0.12207	0.515938
16.77033	0.12207	0.514507
16.78367	0.12207	0.513554
16.797	0.121593	0.5126
16.81033	0.121117	0.511169
16.82367	0.121117	0.510216
16.837	0.121117	0.509262
16.85033	0.121117	0.507832
16.86367	0.121117	0.506878
16.877	0.121593	0.505924
16.89033	0.122547	0.504494
16.90367	0.123024	0.50354
16.917	0.123024	0.502586
16.93033	0.123024	0.501633
16.94367	0.122547	0.500679
16.957	0.122547	0.499725
16.97033	0.122547	0.498772
16.98367	0.122547	0.497341
16.997	0.123978	0.495434
17.01033	0.125885	0.494003
17.02367	0.128269	0.492096
17.037	0.129223	0.490665
17.05033	0.129223	0.489235
17.06367	0.128269	0.488281
17.077	0.126362	0.487804
17.09033	0.123978	0.486851
17.10367	0.121593	0.486374
17.117	0.12064	0.485897
17.13033	0.12064	0.48542
17.14367	0.121593	0.484467
17.157	0.12207	0.48399
17.17033	0.121593	0.483036
17.18367	0.121117	0.481606
17.197	0.120163	0.479698
17.21033	0.12064	0.478268
17.22367	0.121117	0.476837
17.237	0.123024	0.475407
17.25033	0.123978	0.474453
17.26367	0.124931	0.473499
17.277	0.125885	0.472546
17.29033	0.125885	0.471592
17.30367	0.125408	0.470638
17.317	0.124454	0.470161
17.33033	0.124931	0.469685
17.34367	0.125885	0.468254
17.357	0.126362	0.466824
17.37033	0.125408	0.465393
17.38367	0.124454	0.463486
17.397	0.123978	0.462532
17.41033	0.123024	0.461102
17.42367	0.122547	0.460625
17.437	0.122547	0.460148
17.45033	0.123024	0.460148
17.46367	0.123501	0.459194
17.477	0.124931	0.458241
17.49033	0.126839	0.45681
17.50367	0.128269	0.455856
17.517	0.128746	0.455379
17.53033	0.129223	0.454903
17.54367	0.129223	0.454426
17.557	0.128746	0.453949
17.57033	0.128746	0.453472
17.58367	0.128746	0.452518
17.597	0.1297	0.451088
17.61033	0.130177	0.449657
17.62367	0.130177	0.448227
17.637	0.1297	0.446796
17.65033	0.128269	0.445843
17.66367	0.125408	0.444889
17.677	0.122547	0.444412
17.69033	0.12064	0.443459
17.70367	0.119686	0.442982
17.717	0.118732	0.442028
17.73033	0.117302	0.441074
17.74367	0.116348	0.439644
17.757	0.115871	0.438213
17.77033	0.115871	0.436306
17.78367	0.115871	0.434875
17.797	0.115871	0.432968
17.81033	0.115871	0.431538
17.82367	0.115871	0.430107
17.837	0.114441	0.429153
17.85033	0.112057	0.4282
17.86367	0.109196	0.427246
17.877	0.107288	0.426292
17.89033	0.107288	0.425339
17.90367	0.107765	0.424385
17.917	0.108719	0.423431
17.93033	0.110149	0.422955
17.94367	0.110626	0.422001
17.957	0.110149	0.42057
17.97033	0.107765	0.419617
17.98367	0.105381	0.418186
17.997	0.103951	0.416756
18.01033	0.103474	0.415325
18.02367	0.104427	0.414371
18.037	0.105858	0.414371
18.05033	0.107765	0.413895
18.06367	0.110626	0.413895
18.077	0.11301	0.413418
18.09033	0.114441	0.412941
18.10367	0.115871	0.411987
18.117	0.117302	0.41151
18.13033	0.117779	0.410557
18.14367	0.117302	0.409126
18.157	0.115395	0.408173
18.17033	0.11301	0.407219
18.18367	0.110149	0.406265
18.197	0.107288	0.405788
18.21033	0.105381	0.405312
18.22367	0.104904	0.405312
18.237	0.104427	0.405312
18.25033	0.103951	0.405788
18.26367	0.102997	0.405788
18.277	0.101566	0.404835
18.29033	0.099659	0.404358
18.30367	0.098705	0.404358
18.317	0.099182	0.404358
18.33033	0.101089	0.404358
18.34367	0.103474	0.403404
18.357	0.105381	0.402451
18.37033	0.105858	0.400543
18.38367	0.104904	0.398636
18.397	0.10252	0.396252
18.41033	0.099659	0.393867
18.42367	0.095844	0.391483
18.437	0.09346	0.39053
18.45033	0.091553	0.389576
18.46367	0.090599	0.388145
18.477	0.089169	0.386238
18.49033	0.087738	0.384808
18.50367	0.086784	0.383854
18.517	0.086784	0.382423
18.53033	0.088215	0.38147
18.54367	0.089645	0.380993
18.557	0.090599	0.380039
18.57033	0.090122	0.379086
18.58367	0.088692	0.378132
18.597	0.086308	0.377655
18.61033	0.082493	0.377178
18.62367	0.078678	0.376701
18.637	0.075817	0.376225
18.65033	0.07391	0.376225
18.66367	0.073433	0.375748
18.677	0.07391	0.374794
18.69033	0.072956	0.37384
18.70367	0.070572	0.372887
18.717	0.068188	0.37241
18.73033	0.066757	0.371933
18.74367	0.065327	0.371456
18.757	0.064373	0.370502
18.77033	0.063896	0.370026
18.78367	0.063896	0.369549
18.797	0.063419	0.369072
18.81033	0.062466	0.367641
18.82367	0.059605	0.366688
18.837	0.056744	0.365734
18.85033	0.053883	0.36478
18.86367	0.052929	0.364304
18.877	0.052929	0.363827
18.89033	0.053406	0.364304
18.90367	0.053406	0.363827
18.917	0.054359	0.36335
18.93033	0.056267	0.362396
18.94367	0.056744	0.361443
18.957	0.056267	0.360012
18.97033	0.055313	0.358105
18.98367	0.054359	0.357151
18.997	0.053406	0.356197
19.01033	0.052929	0.355244
19.02367	0.053883	0.35429
19.037	0.056267	0.353336
19.05033	0.058651	0.352383
19.06367	0.061035	0.350952
19.077	0.061512	0.349998
19.09033	0.060558	0.349522
19.10367	0.058174	0.349045
19.117	0.05579	0.349045
19.13033	0.054359	0.348568
19.14367	0.053406	0.348568
19.157	0.053883	0.347614
19.17033	0.054359	0.347137
19.18367	0.054359	0.346184
19.197	0.053406	0.34523
19.21033	0.052929	0.3438
19.22367	0.052929	0.342846
19.237	0.052929	0.342369
19.25033	0.053406	0.341892
19.26367	0.054836	0.341415
19.277	0.056267	0.340939
19.29033	0.056744	0.340462
19.30367	0.05579	0.339508
19.317	0.053406	0.338554
19.33033	0.051975	0.337124
19.34367	0.051022	0.336647
19.357	0.051022	0.335693
19.37033	0.051975	0.335217
19.38367	0.053406	0.334263
19.397	0.055313	0.333786
19.41033	0.056267	0.333309
19.42367	0.056744	0.332832
19.437	0.056267	0.332355
19.45033	0.054836	0.332355
19.46367	0.053406	0.331879
19.477	0.051975	0.331402
19.49033	0.051975	0.330448
19.50367	0.051498	0.329494
19.517	0.050545	0.328541
19.53033	0.051022	0.327587
19.54367	0.051498	0.326633
19.557	0.051975	0.32568
19.57033	0.051975	0.325203
19.58367	0.051498	0.324726
19.597	0.051498	0.324249
19.61033	0.051022	0.324249
19.62367	0.050545	0.324249
19.637	0.050068	0.323772
19.65033	0.048637	0.323772
19.66367	0.047207	0.323296
19.677	0.046253	0.322819
19.69033	0.045776	0.321865
19.70367	0.044823	0.320911
19.717	0.042915	0.319958
19.73033	0.042439	0.319004
19.74367	0.041962	0.318527
19.757	0.042439	0.317574
19.77033	0.043392	0.317097
19.78367	0.044823	0.317097
19.797	0.046253	0.317097
19.81033	0.048161	0.31662
19.82367	0.049114	0.315666
19.837	0.049591	0.315189
19.85033	0.049591	0.314236
19.86367	0.050068	0.313282
19.877	0.050545	0.312328
19.89033	0.050545	0.312328
19.90367	0.051022	0.311852
19.917	0.051498	0.311852
19.93033	0.051498	0.310898
19.94367	0.051022	0.310421
19.957	0.050545	0.309467
19.97033	0.049591	0.30899
19.98367	0.048161	0.308037
19.997	0.047207	0.307083
20.01033	0.04673	0.306606
20.02367	0.04673	0.305653
20.037	0.047207	0.305653
20.05033	0.048161	0.305176
20.06367	0.048637	0.304222
20.077	0.049114	0.303268
20.09033	0.049591	0.302315
20.10367	0.050068	0.300884
20.117	0.050068	0.299931
20.13033	0.049591	0.2985
20.14367	0.049114	0.298023
20.157	0.049591	0.298023
20.17033	0.049591	0.298977
20.18367	0.050068	0.299454
20.197	0.050068	0.299931
20.21033	0.051022	0.299931
20.22367	0.051975	0.299931
20.237	0.051975	0.299454
20.25033	0.051975	0.298023
20.26367	0.051975	0.296593
20.277	0.051975	0.295639
20.29033	0.051022	0.295162
20.30367	0.050545	0.294685
20.317	0.049591	0.294209
20.33033	0.049114	0.294685
20.34367	0.049591	0.294685
20.357	0.051022	0.294685
20.37033	0.052929	0.294685
20.38367	0.054836	0.294209
20.397	0.056267	0.293732
20.41033	0.056744	0.292778
20.42367	0.056744	0.291824
20.437	0.055313	0.290871
20.45033	0.054359	0.289917
20.46367	0.053406	0.288963
20.477	0.053406	0.287533
20.49033	0.053406	0.286579
20.50367	0.052929	0.285625
20.517	0.052452	0.285149
20.53033	0.051975	0.284672
20.54367	0.052929	0.284195
20.557	0.054836	0.284195
20.57033	0.056744	0.284195
20.58367	0.059605	0.283718
20.597	0.062466	0.283718
20.61033	0.065327	0.283241
20.62367	0.067234	0.283241
20.637	0.067234	0.282288
20.65033	0.066757	0.281334
20.66367	0.065804	0.279903
20.677	0.065327	0.278473
20.69033	0.06485	0.277519
20.70367	0.064373	0.276566
20.717	0.064373	0.276089
20.73033	0.06485	0.276089
20.74367	0.065327	0.275612
20.757	0.065804	0.275612
20.77033	0.06628	0.275612
20.78367	0.067234	0.275135
20.797	0.068188	0.275135
20.81033	0.068188	0.275135
20.82367	0.068665	0.274658
20.837	0.069618	0.274181
20.85033	0.071049	0.273705
20.86367	0.071526	0.273228
20.877	0.072479	0.272274
20.89033	0.074387	0.271797
20.90367	0.07534	0.270844
20.917	0.076294	0.26989
20.93033	0.076771	0.269413
20.94367	0.077724	0.268936
20.957	0.077724	0.268459
20.97033	0.077724	0.267982
20.98367	0.078201	0.267982
20.997	0.077724	0.267506
21.01033	0.076294	0.266075
21.02367	0.074863	0.265121
21.037	0.074863	0.264645
21.05033	0.075817	0.264168
21.06367	0.076294	0.264168
21.077	0.076771	0.264168
21.09033	0.077724	0.264168
21.10367	0.079632	0.264168
21.117	0.081539	0.263691
21.13033	0.08297	0.263214
21.14367	0.085354	0.263214
21.157	0.087738	0.263691
21.17033	0.089645	0.264168
21.18367	0.089645	0.264645
21.197	0.088692	0.264168
21.21033	0.087261	0.262737
21.22367	0.085831	0.261307
21.237	0.085831	0.259399
21.25033	0.086784	0.258446
21.26367	0.088692	0.257492
21.277	0.091076	0.258446
21.29033	0.092983	0.259399
21.30367	0.094891	0.260353
21.317	0.096798	0.260353
21.33033	0.097275	0.259876
21.34367	0.096798	0.259399
21.357	0.095844	0.258446
21.37033	0.096321	0.257492
21.38367	0.095844	0.257492
21.397	0.094891	0.257015
21.41033	0.09346	0.257015
21.42367	0.09346	0.257015
21.437	0.094891	0.256538
21.45033	0.096321	0.255585
21.46367	0.096321	0.254631
21.477	0.096321	0.253677
21.49033	0.096798	0.252724
21.50367	0.096798	0.252247
21.517	0.095367	0.250816
21.53033	0.094414	0.249863
21.54367	0.094414	0.248909
21.557	0.096321	0.248432
21.57033	0.098228	0.248432
21.58367	0.098705	0.248432
21.597	0.099182	0.248432
21.61033	0.098705	0.248432
21.62367	0.097275	0.248432
21.637	0.094891	0.247955
21.65033	0.092506	0.247002
21.66367	0.090599	0.246525
21.677	0.089645	0.246525
21.69033	0.088692	0.246048
21.70367	0.087261	0.246048
21.717	0.086784	0.245571
21.73033	0.086308	0.245094
21.74367	0.085354	0.244617
21.757	0.08297	0.244617
21.77033	0.080585	0.243664
21.78367	0.078201	0.24271
21.797	0.07534	0.241756
21.81033	0.072956	0.240803
21.82367	0.071526	0.239849
21.837	0.071526	0.239372
21.85033	0.072479	0.239372
21.86367	0.072956	0.239849
21.877	0.072002	0.240326
21.89033	0.071526	0.240326
21.90367	0.070572	0.239849
21.917	0.069618	0.239849
21.93033	0.069141	0.239372
21.94367	0.068188	0.238419
21.957	0.067711	0.237465
21.97033	0.067234	0.236034
21.98367	0.065804	0.234604
21.997	0.062943	0.233173
22.01033	0.059605	0.231743
22.02367	0.05722	0.231743
22.037	0.056744	0.23222
22.05033	0.056744	0.232697
22.06367	0.056744	0.233173
22.077	0.058174	0.233173
22.09033	0.060081	0.232697
22.10367	0.060081	0.231743
22.117	0.058174	0.230312
22.13033	0.056267	0.229359
22.14367	0.054836	0.228882
22.157	0.053883	0.228882
22.17033	0.053406	0.228405
22.18367	0.052929	0.228405
22.197	0.053883	0.228405
22.21033	0.055313	0.227928
22.22367	0.056744	0.227451
22.237	0.058174	0.226498
22.25033	0.059128	0.226021
22.26367	0.059605	0.225067
22.277	0.058651	0.223637
22.29033	0.057697	0.222683
22.30367	0.05579	0.221729
22.317	0.054836	0.221252
22.33033	0.054359	0.221252
22.34367	0.055313	0.221729
22.357	0.057697	0.221729
22.37033	0.060081	0.222206
22.38367	0.061035	0.222683
22.397	0.061512	0.222683
22.41033	0.060558	0.222683
22.42367	0.058651	0.222206
22.437	0.056744	0.221729
22.45033	0.054836	0.221252
22.46367	0.054836	0.221252
22.477	0.056267	0.220776
22.49033	0.058651	0.220776
22.50367	0.061035	0.220299
22.517	0.061989	0.219822
22.53033	0.061512	0.219345
22.54367	0.059605	0.218868
22.557	0.05722	0.218868
22.57033	0.054836	0.218391
22.58367	0.052929	0.218868
22.597	0.052452	0.219345
22.61033	0.052929	0.219345
22.62367	0.053883	0.219345
22.637	0.054359	0.218391
22.65033	0.055313	0.217438
22.66367	0.056267	0.21553
22.677	0.056744	0.2141
22.69033	0.056267	0.212193
22.70367	0.056267	0.211239
22.717	0.055313	0.210762
22.73033	0.053406	0.210762
22.74367	0.050545	0.210762
22.757	0.047684	0.210762
22.77033	0.044823	0.210762
22.78367	0.042915	0.210285
22.797	0.042439	0.209808
22.81033	0.043392	0.209332
22.82367	0.044346	0.208378
22.837	0.045776	0.207901
22.85033	0.045776	0.207901
22.86367	0.045776	0.207901
22.877	0.044346	0.207901
22.89033	0.042439	0.207901
22.90367	0.040531	0.207424
22.917	0.039577	0.207424
22.93033	0.040054	0.206947
22.94367	0.040054	0.20647
22.957	0.039577	0.205994
22.97033	0.039577	0.205994
22.98367	0.040054	0.205994
22.997	0.041008	0.205994
23.01033	0.041962	0.205517
23.02367	0.043392	0.205517
23.037	0.0453	0.205517
23.05033	0.04673	0.205994
23.06367	0.047207	0.205517
23.077	0.047207	0.205517
23.09033	0.045776	0.20504
23.10367	0.044346	0.204086
23.117	0.043392	0.203133
23.13033	0.043392	0.202179
23.14367	0.043392	0.201702
23.157	0.043869	0.202179
23.17033	0.044823	0.202656
23.18367	0.046253	0.203133
23.197	0.047684	0.202656
23.21033	0.048637	0.202656
23.22367	0.049591	0.202656
23.237	0.051022	0.202656
23.25033	0.051975	0.202179
23.26367	0.052452	0.202179
23.277	0.052452	0.202656
23.29033	0.053406	0.203133
23.30367	0.055313	0.202656
23.317	0.056744	0.201702
23.33033	0.05722	0.200748
23.34367	0.05722	0.199318
23.357	0.056267	0.197887
23.37033	0.055313	0.196457
23.38367	0.055313	0.195026
23.397	0.055313	0.19455
23.41033	0.056267	0.195026
23.42367	0.057697	0.195503
23.437	0.059605	0.196457
23.45033	0.061035	0.197411
23.46367	0.061512	0.198364
23.477	0.061035	0.198841
23.49033	0.060558	0.198841
23.50367	0.060558	0.199318
23.517	0.060558	0.198841
23.53033	0.061035	0.197887
23.54367	0.061512	0.196934
23.557	0.061989	0.19598
23.57033	0.061512	0.195503
23.58367	0.060558	0.19455
23.597	0.059605	0.193596
23.61033	0.059128	0.193119
23.62367	0.058651	0.193119
23.637	0.058651	0.193119
23.65033	0.060081	0.193119
23.66367	0.062466	0.193596
23.677	0.06485	0.193596
23.69033	0.06628	0.192642
23.70367	0.06628	0.192165
23.717	0.067234	0.191212
23.73033	0.067711	0.190735
23.74367	0.068188	0.190258
23.757	0.067711	0.189781
23.77033	0.068188	0.189781
23.78367	0.069141	0.189781
23.797	0.069618	0.188828
23.81033	0.069618	0.187874
23.82367	0.070095	0.187397
23.837	0.071526	0.187397
23.85033	0.072956	0.18692
23.86367	0.074387	0.18692
23.877	0.074387	0.187397
23.89033	0.074863	0.187397
23.90367	0.074387	0.187397
23.917	0.073433	0.18692
23.93033	0.072956	0.186443
23.94367	0.072956	0.185966
23.957	0.072956	0.18549
23.97033	0.073433	0.18549
23.98367	0.073433	0.185966
23.997	0.074387	0.185966
24.01033	0.074863	0.18549
24.02367	0.07534	0.18549
24.037	0.076294	0.185013
24.05033	0.077248	0.184536
24.06367	0.077248	0.184059
24.077	0.076771	0.183582
24.09033	0.074863	0.183582
24.10367	0.072956	0.183105
24.117	0.071526	0.183105
24.13033	0.070572	0.183105
24.14367	0.070095	0.183105
24.157	0.069618	0.182629
24.17033	0.070095	0.182152
24.18367	0.070572	0.181675
24.197	0.071049	0.180721
24.21033	0.070572	0.179768
24.22367	0.069618	0.178814
24.237	0.070095	0.17786
24.25033	0.070572	0.177383
24.26367	0.072479	0.177383
24.277	0.07391	0.177383
24.29033	0.07534	0.17786
24.30367	0.076294	0.17786
24.317	0.076771	0.177383
24.33033	0.076294	0.17643
24.34367	0.07534	0.174999
24.357	0.07391	0.173569
24.37033	0.073433	0.173092
24.38367	0.074863	0.173092
24.397	0.075817	0.173092
24.41033	0.076771	0.174046
24.42367	0.076771	0.174522
24.437	0.076771	0.175476
24.45033	0.076771	0.175476
24.46367	0.076771	0.175476
24.477	0.077248	0.174999
24.49033	0.077248	0.174522
24.50367	0.077724	0.174522
24.517	0.078201	0.174522
24.53033	0.078201	0.174522
24.54367	0.078201	0.174046
24.557	0.077724	0.174522
24.57033	0.077248	0.174522
24.58367	0.075817	0.174046
24.597	0.074387	0.173569
24.61033	0.072956	0.172615
24.62367	0.071049	0.171185
24.637	0.069618	0.170231
24.65033	0.068188	0.169754
24.66367	0.067711	0.170231
24.677	0.067711	0.170708
24.69033	0.06628	0.171185
24.70367	0.06485	0.171661
24.717	0.064373	0.171661
24.73033	0.064373	0.171185
24.74367	0.064373	0.170231
24.757	0.062943	0.169277
24.77033	0.061512	0.168324
24.78367	0.061035	0.167847
24.797	0.061035	0.167847
24.81033	0.059128	0.167847
24.82367	0.05722	0.16737
24.837	0.05579	0.166893
24.85033	0.05579	0.166893
24.86367	0.05579	0.166893
24.877	0.05579	0.166893
24.89033	0.05579	0.166416
24.90367	0.05579	0.166416
24.917	0.056744	0.166416
24.93033	0.05722	0.166416
24.94367	0.057697	0.165462
24.957	0.058651	0.164986
24.97033	0.059605	0.164986
24.98367	0.060081	0.164986
24.997	0.059605	0.164986
25.01033	0.058651	0.164986
25.02367	0.05722	0.164509
25.037	0.054359	0.164032
25.05033	0.051975	0.163555
25.06367	0.050068	0.162601
25.077	0.048637	0.162125
25.09033	0.047684	0.161648
25.10367	0.047684	0.161648
25.117	0.048161	0.161648
25.13033	0.048637	0.161648
25.14367	0.049114	0.161648
25.157	0.049591	0.161648
25.17033	0.050068	0.161648
25.18367	0.051022	0.161171
25.197	0.051498	0.161171
25.21033	0.052452	0.161171
25.22367	0.053883	0.161171
25.237	0.05579	0.161648
25.25033	0.057697	0.162125
25.26367	0.059128	0.161648
25.277	0.060081	0.161171
25.29033	0.060558	0.161171
25.30367	0.061035	0.160694
25.317	0.060558	0.160217
25.33033	0.059605	0.15974
25.34367	0.060081	0.159264
25.357	0.061512	0.158787
25.37033	0.063419	0.15831
25.38367	0.065804	0.15831
25.397	0.068665	0.15831
25.41033	0.072002	0.158787
25.42367	0.074387	0.15974
25.437	0.07534	0.160217
25.45033	0.075817	0.160217
25.46367	0.076294	0.160217
25.477	0.076294	0.15974
25.49033	0.076294	0.15974
25.50367	0.076771	0.15974
25.517	0.077724	0.15974
25.53033	0.078678	0.159264
25.54367	0.079155	0.15831
25.557	0.079632	0.157833
25.57033	0.079155	0.156879
25.58367	0.077724	0.156403
25.597	0.075817	0.156403
25.61033	0.07534	0.156403
25.62367	0.076294	0.156879
25.637	0.079155	0.157356
25.65033	0.08297	0.157356
25.66367	0.086308	0.156879
25.677	0.089645	0.156879
25.69033	0.091553	0.156879
25.70367	0.091076	0.156403
25.717	0.088692	0.156403
25.73033	0.086784	0.156879
25.74367	0.084877	0.156879
25.757	0.0844	0.156879
25.77033	0.085354	0.156879
25.78367	0.087738	0.156403
25.797	0.090599	0.155926
25.81033	0.092506	0.155926
25.82367	0.09346	0.155449
25.837	0.09346	0.155449
25.85033	0.092983	0.155449
25.86367	0.092506	0.155449
25.877	0.09203	0.154972
25.89033	0.09203	0.154972
25.90367	0.092506	0.154972
25.917	0.093937	0.154972
25.93033	0.094414	0.154972
25.94367	0.093937	0.154495
25.957	0.094414	0.153542
25.97033	0.095367	0.153065
25.98367	0.095367	0.152588
25.997	0.094891	0.151634
26.01033	0.094414	0.150681
26.02367	0.094414	0.150204
26.037	0.09346	0.149727
26.05033	0.092983	0.14925
26.06367	0.092983	0.148296
26.077	0.093937	0.147343
26.09033	0.094414	0.146866
26.10367	0.093937	0.146389
26.117	0.09346	0.145912
26.13033	0.092983	0.145912
26.14367	0.092983	0.145912
26.157	0.092506	0.146389
26.17033	0.092983	0.146389
26.18367	0.094891	0.146866
26.197	0.097752	0.147343
26.21033	0.100136	0.14782
26.22367	0.100613	0.148296
26.237	0.100136	0.148296
26.25033	0.100613	0.14782
26.26367	0.100613	0.147343
26.277	0.099659	0.146389
26.29033	0.098228	0.145912
26.30367	0.097752	0.144958
26.317	0.097752	0.144005
26.33033	0.097275	0.144005
26.34367	0.096798	0.143528
26.357	0.096321	0.143528
26.37033	0.097275	0.143528
26.38367	0.098705	0.143528
26.397	0.101089	0.144005
26.41033	0.10252	0.144005
26.42367	0.103474	0.143528
26.437	0.103951	0.143051
26.45033	0.103951	0.142574
26.46367	0.103951	0.142574
26.477	0.103474	0.142097
26.49033	0.103951	0.142097
26.50367	0.104904	0.142574
26.517	0.105858	0.143051
26.53033	0.105858	0.143051
26.54367	0.105858	0.143051
26.557	0.106335	0.142574
26.57033	0.106335	0.141621
26.58367	0.105858	0.141144
26.597	0.105858	0.140667
26.61033	0.107288	0.140667
26.62367	0.108719	0.14019
26.637	0.110149	0.139713
26.65033	0.11158	0.139236
[truncated: 234 more rows]

## Sheet: Fig_4b
Time	Ax488	Ax488	Ax488	D10Ax488	D10Ax488	D10Ax488	DMC-D10Ax488	DMC-D10Ax488	DMC-D10Ax488
-1	-0.00942	-0.00853	-0.00671	0.004699	0.016047	0.016271	0.048864	0.047909	0.05303
0	-0.01097	-0.00827	-0.00829	0.011084	0.017719	0.016258	0.049641	0.052196	0.05299
3	-0.00448	-0.00722	-0.006	0.016347	0.015625	0.015708	0.051039	0.049503	0.052618
6	-0.00298	-0.00666	-0.00765	0.013488	0.0154	0.015903	0.051875	0.052868	0.054198
9	-0.00982	-0.00821	-0.00767	0.012211	0.013575	0.015796	0.052919	0.051518	0.053203
12	-0.00841	-0.00807	-0.00693	0.014402	0.016605	0.015147	0.050526	0.051763	0.052615
15	-0.00761	-0.00873	-0.00884	0.011364	0.013556	0.016214	0.049579	0.050582	0.051675
18	-0.00805	-0.00961	-0.00737	0.012122	0.01534	0.016459	0.050212	0.050653	0.051771
21	-0.0068	-0.00944	-0.00733	0.008909	0.015968	0.015845	0.048945	0.051273	0.05208
24	-0.00873	-0.00921	-0.00784	0.011023	0.01701	0.014302	0.048581	0.050689	0.052712
27	-0.0093	-0.01025	-0.00905	0.011594	0.016128	0.014495	0.046558	0.049515	0.052013
30	-0.00952	-0.00865	-0.00894	0.012462	0.015044	0.015602	0.046524	0.050533	0.05045
33	-0.01091	-0.00742	-0.00826	0.013919	0.014514	0.016159	0.047624	0.050478	0.051383
36	-0.01003	-0.00837	-0.0075	0.012503	0.01471	0.015645	0.049392	0.050145	0.051762
39	-0.00982	-0.00922	-0.00887	0.010526	0.015417	0.016343	0.049028	0.051392	0.051448
42	-0.00893	-0.00984	-0.0075	0.012105	0.014148	0.012314	0.050384	0.049138	0.052734
45	-0.00983	-0.00938	-0.00937	0.011286	0.013775	0.015493	0.048175	0.050858	0.05152
48	-0.00899	-0.00984	-0.00947	0.013766	0.013573	0.015299	0.047976	0.049896	0.049887
51	-0.00886	-0.0094	-0.00867	0.016055	0.016801	0.015635	0.04874	0.049299	0.05145
54	-0.00814	-0.00951	-0.00838	0.012674	0.015754	0.01526	0.049951	0.049953	0.051474
57	-0.00922	-0.00873	-0.00878	0.012457	0.014148	0.014855	0.048404	0.050523	0.053122
60	-0.00983	-0.00746	-0.00953	0.014521	0.015809	0.014564	0.047667	0.050398	0.051668
70	-0.00742	-0.0077	-0.0086	0.012446	0.017201	0.01532	0.050269	0.050174	0.050466
80	-0.00762	-0.01007	-0.00744	0.012334	0.015621	0.016484	0.049983	0.049	0.050941
90	-0.01053	-0.00893	-0.00804	0.013029	0.015045	0.014457	0.048288	0.049607	0.051213
100	-0.01034	-0.01111	-0.0071	0.012513	0.015269	0.015664	0.047949	0.047999	0.050832
110	-0.00983	-0.00865	-0.0071	0.01614	0.015374	0.016528	0.050174	0.050009	0.050173
120	-0.01068	-0.00858	-0.00829	0.012359	0.014604	0.013449	0.047891	0.049693	0.049957
130	-0.00852	-0.00822	-0.00744	0.012425	0.013148	0.015476	0.047799	0.049671	0.051066
140	-0.00945	-0.00847	-0.00932	0.012716	0.015603	0.014742	0.047062	0.0478	0.050458
150	-0.00813	-0.00952	-0.00887	0.012326	0.015654	0.015169	0.048026	0.04884	0.050223
160	-0.00967	-0.01026	-0.00861	0.011769	0.015206	0.015793	0.047443	0.048679	0.051425
170	-0.00939	-0.00956	-0.00825	0.01144	0.016935	0.015748	0.048326	0.050843	0.050279
180	-0.00787	-0.00789	-0.00759	0.011952	0.017214	0.014309	0.047614	0.049419	0.050467
190	-0.00894	-0.00906	-0.00843	0.013278	0.013603	0.015327	0.049789	0.048154	0.050199
200	-0.0082	-0.01111	-0.00721	0.013536	0.014876	0.014501	0.046734	0.049455	0.047875
210	-0.00874	-0.00878	-0.00848	0.012328	0.014479	0.016519	0.048171	0.049201	0.049408
220	-0.00798	-0.00913	-0.00876	0.011937	0.015299	0.015376	0.045377	0.048444	0.047675
230	-0.00775	-0.00847	-0.00786	0.012484	0.017403	0.016357	0.049248	0.049739	0.051043
240	-0.00847	-0.01047	-0.01036	0.014377	0.014862	0.013897	0.046885	0.049829	0.049864
250	-0.00882	-0.01058	-0.00804	0.011615	0.01478	0.014454	0.047442	0.049524	0.050119
260	-0.0087	-0.01024	-0.00958	0.011891	0.016557	0.016043	0.047177	0.050052	0.050696
270	-0.00919	-0.00844	-0.00892	0.011873	0.016888	0.014871	0.047583	0.048094	0.050214
280	-0.00796	-0.01086	-0.00849	0.014285	0.016322	0.016144	0.046626	0.048817	0.051002
290	-0.01055	-0.00952	-0.00822	0.010625	0.01828	0.014022	0.048062	0.049444	0.049004
300	-0.00866	-0.00965	-0.00819	0.012375	0.013943	0.01357	0.047305	0.047306	0.048869
310	-0.00796	-0.00958	-0.00991	0.010851	0.015728	0.016318	0.0508	0.048826	0.049574
320	-0.00978	-0.00883	-0.00616	0.012813	0.017048	0.014538	0.047732	0.05045	0.048699
330	-0.00918	-0.00832	-0.00867	0.011613	0.015802	0.01498	0.048823	0.048488	0.050749
340	-0.00891	-0.00698	-0.00743	0.011122	0.016084	0.012055	0.04829	0.049427	0.050482
350	-0.01089	-0.00878	-0.00764	0.01171	0.013725	0.015527	0.047206	0.049734	0.048314
360	-0.00975	-0.00853	-0.00832	0.013107	0.014037	0.017932	0.047222	0.049595	0.049267
370	-0.009	-0.00845	-0.00724	0.012532	0.015523	0.014812	0.047528	0.050526	0.049439
380	-0.0092	-0.00946	-0.01057	0.013528	0.014046	0.013124	0.046682	0.048352	0.04908
390	-0.00847	-0.00807	-0.00765	0.012864	0.019956	0.01357	0.049474	0.049787	0.049398
400	-0.00909	-0.00878	-0.00761	0.01473	0.016336	0.014226	0.048552	0.048766	0.049001
410	-0.00827	-0.00842	-0.00973	0.016431	0.017357	0.013501	0.049721	0.049374	0.049171
420	-0.01025	-0.01072	-0.00807	0.012359	0.016938	0.015573	0.04761	0.048513	0.047836
430	-0.00877	-0.00996	-0.00864	0.01536	0.013076	0.013926	0.049386	0.047536	0.049661
440	-0.00765	-0.01013	-0.00945	0.010772	0.015203	0.012078	0.046302	0.051037	0.046964
450	-0.00887	-0.00881	-0.0063	0.016073	0.014109	0.015809	0.048199	0.050388	0.048296
460	-0.00759	-0.00815	-0.00763	0.010491	0.014109	0.015113	0.049795	0.049885	0.048837
470	-0.0068	-0.00398	-0.01144	0.018585	0.017412	0.016437	0.046627	0.049986	0.050786
480	-0.0061	-0.00554	-0.00959	0.017149	0.016933	0.015123	0.048829	0.050061	0.04853
490	-0.00575	-0.0091	-0.01012	0.016449	0.015889	0.01322	0.05139	0.048801	0.048306
500	-0.00547	-0.01023	-0.00984	0.009131	0.015398	0.010795	0.045548	0.047888	0.048376
510	-0.00443	-0.0078	-0.00998	0.019119	0.014575	0.011754	0.047081	0.05041	0.05043
520	-0.00704	-0.00836	-0.00825	0.016582	0.017786	0.015681	0.049382	0.049058	0.047714
530	-0.00494	-0.00397	-0.00738	0.016293	0.016452	0.016311	0.050417	0.052174	0.050929
540	-0.00504	-0.00584	-0.00872	0.014323	0.016891	0.010432	0.048131	0.050504	0.048983
550	-0.00221	-0.00547	-0.00809	0.011587	0.014357	0.016798	0.048068	0.04954	0.050374
560	-0.0051	-0.00726	-0.00976	0.014314	0.016966	0.018034	0.048715	0.050382	0.048333
570	-0.00399	-0.00798	-0.00725	0.01381	0.016229	0.018009	0.047835	0.049197	0.047401
580	-0.00303	-0.01042	-0.00806	0.017396	0.01651	0.018212	0.049165	0.051877	0.048363
590	-0.00394	-0.00911	-0.00918	0.018315	0.016988	0.019058	0.047643	0.050777	0.047182
600	-0.00258	-0.01086	-0.00776	0.013992	0.017737	0.015905	0.047311	0.049846	0.049274
610	-0.00633	-0.00637	-0.00696	0.013989	0.016674	0.010962	0.049798	0.049817	0.047449

## Sheet: Fig_4d-e
DMC39pN [Dye647]	DMCinert [Dye647]
22.45	0.32
17.36	5.75
19.83	0.13
16.1	5.95
30.31	-2.66
17.98	1.58
	4.15
13.64	4.26
12.09	4.4
8.22
15.23	-4.15
17.88	-0.59
30.83	1.26
10.73	0
24.21	-1.75
15.95	-0.59
2.64	-3.76
15.73	-1.38
12.69	1.27
14.22	-2.01
18.38	-5.33
12.65
	4.56
6.88	-1
22.3	-6.02
8.46	6.18
12.74	3.17
9.02	-5.77
28.65	1.8
14.19	-5.45
26.23
14.98
12.27
40.44
23.38
20.38
8.65
20.47
19.74

[truncated: 6 more sheets: Fig_5d-e, Fig_5g, Fig_6e, SI_Fig_2, Si_Fig_7, SI_Fig_11]
